# Supplementary material for: Comparative genomics of Escherichia coli isolated from patients with inflammatory bowel disease
Source: BMC Genomics. 2011 Jun 15;12:316. doi: 10.1186/1471-2164-12-316 (PMC3155842; doi:10.1186/1471-2164-12-316)
Supplement: Additional File 1 — Table S1. Tables presenting genes present in the different IBD isolates, but in none of the six commensal strains (MG1655, HS, IAI1, SE11, ED1a and SE15). [file 1471-2164-12-316-S1.XLSX]

## Sheet: p7
Present in p7, but in none of the 6 commensals (MG1655, HS, IAI1, SE11, ED1a and SE15)
Probe ID	Gene	Locus tag	Product
AE014075_1997614		c2163	Hypothetical protein
AE014075_1999554	ybeW	c2164	Chaperone protein hscC
AE014075_2269816		c2454	Hypothetical protein
AE014075_2270909		c2455	Putative peptide synthetase
AE014075_2300422		c2465	Hypothetical protein
AE014075_2308283		c2470	Putative peptide polyketide synthase
AE014075_248751		c0254	Hypothetical protein
AE014075_262736		c0281	Hypothetical protein
AE014075_287365		c0312	Hypothetical protein
AE014075_288306		c0315	Hypothetical protein
AE014075_298646		c0327	Conserved hypothetical protein
AE014075_3018710		c3143	Hypothetical protein
AE014075_3065329		c3205	Hypothetical protein
AE014075_3065702		c3206	Hypothetical protein
AE014075_323695		c0348	Hypothetical protein
AE014075_3416056		c3567	Hypothetical protein
AE014075_3421802		c3572	Hypothetical protein
AE014075_346889		c0366	Hypothetical protein
AE014075_3495115		c3656	Hypothetical protein
AE014075_3495431		c3657	Unknown in ISEc8
AE014075_3495830		c3658	Hypothetical protein
AE014075_3520204		c3692	Hypothetical protein
AE014075_3521205		c3693	Hypothetical protein
AE014075_3522336		c3694	Hypothetical protein
AE014075_3526190		c3695	Hypothetical protein
AE014075_3527441		c3696	Putative glycerol-3-phosphatecytidyltransferase
AE014075_3639888		c3803	Putative Transposase
AE014075_4941885	papF_2	c5180	PapF protein
AE014075_4943153		c5183	Hypothetical protein
AE014075_5115549		c5371	Prophage P4 integrase
AE014075_5122071		c5374	Hypothetical protein
AE014075_5122193		c5376	Hypothetical protein
AE014075_5126849		c5380	Hypothetical protein
CDS_102517-102008		HMPREF0358_1356	conserved hypothetical protein
CDS_103021-102539		HMPREF0358_1357	conserved hypothetical protein
CDS_1050-1427		HMPREF0358_1473	conserved hypothetical protein
CDS_105157-103142		HMPREF0358_1358	hemolysin family calcium-binding protein
CDS_11179-10928		HMPREF0358_2588	conserved hypothetical protein
CDS_113-529		HMPREF0358_1471	conserved hypothetical protein
CDS_12946-12377		HMPREF0358_1836	conserved hypothetical protein
CDS_133625-134449		HMPREF0358_4956	conserved hypothetical protein
CDS_134446-136422		HMPREF0358_4957	conserved hypothetical protein
CDS_136432-136704		HMPREF0358_4958	PAAR motif family protein
CDS_136704-138137		HMPREF0358_4959	conserved hypothetical protein
CDS_14279-13047		HMPREF0358_1838	possible deoxyguanosinetriphosphate triphosphohydrolase; dGTPase
CDS_146210-147160	ydcM	HMPREF0358_4368	transposase
CDS_1555-455		HMPREF0358_2043	conserved hypothetical protein
CDS_15965-24796		HMPREF0358_2142	polyketide synthase
CDS_19019-17496		HMPREF0358_2597	portal protein
CDS_1968-721		HMPREF0358_1360	type I secretion membrane fusion protein
CDS_1996-1367		HMPREF0358_1404	conserved hypothetical protein
CDS_209412-209083		HMPREF0358_1794	conserved hypothetical protein
CDS_2225-1260		HMPREF0358_3607	conserved hypothetical protein
CDS_2299-5577		HMPREF0358_1798	helicase
CDS_2519-2052		HMPREF0358_1405	conserved hypothetical protein
CDS_252518-253318		HMPREF0358_2402	conserved hypothetical protein
CDS_269-955		HMPREF0358_4718	membrane-bound protease
CDS_28598-29728	bcd	HMPREF0358_2146	possible butyryl-CoA dehydrogenase
CDS_29467-27995		HMPREF0358_1857	integral membrane sensor signal transduction histidine kinase
CDS_30187-29468		HMPREF0358_1858	response regulator
CDS_30442-30714		HMPREF0358_2617	conserved hypothetical protein
CDS_31725-31967		HMPREF0358_1861	conserved hypothetical protein
CDS_32134-32583		HMPREF0358_2622	phage regluatory protein
CDS_32555-32953		HMPREF0358_2623	phage transcriptional regulator
CDS_33049-33663		HMPREF0358_1864	hemolysin-activating lysine-acyltransferase HlyC
CDS_334-1020		HMPREF0358_1395	transposase
CDS_387868-379919		HMPREF0358_4001	outer membrane autotransporter
CDS_41346-44390		HMPREF0358_1871	CCT family cytotoxin
CDS_4176-2029		HMPREF0358_1361	type I secretion system ATPase
CDS_4293-3148		HMPREF0358_4627	possible F1C fimbrial usher FocD
CDS_4448-3639		HMPREF0358_2047	conserved hypothetical protein
CDS_45674-47488		HMPREF0358_0416	bacteriophage P4 DNA primase
CDS_4675-5223		HMPREF0358_3232	F17 family fimbrial subunit
CDS_512-940		HMPREF0358_3606	inner membrane protein
CDS_5361-4201		HMPREF0358_1362	outer membrane efflux family protein
CDS_5574-6275		HMPREF0358_1799	conserved hypothetical protein
CDS_6050-5163		HMPREF0358_2581	conserved hypothetical protein
CDS_6083-4569		HMPREF0358_3609	oligogalacturonide transporter
CDS_6772-6449		HMPREF0358_3611	pectin degradation protein (sugar phosphate isomerase family)
CDS_6861-7865		HMPREF0358_3252	PapG protein
CDS_6862-8874	mod	HMPREF0358_1801	possible site-specific DNA-methyltransferase (adenine-specific)
CDS_7627-6827		HMPREF0358_3612	gluconate 5-dehydrogenase
CDS_7694-6204		HMPREF0358_1463	conserved hypothetical protein
CDS_7813-6056		HMPREF0358_2582	tail tape measure protein, family prophage MuMc02
CDS_8115-7708		HMPREF0358_2583	conserved hypothetical protein
CDS_82565-81240		HMPREF0358_0450	conserved hypothetical protein
CDS_83080-82883		HMPREF0358_0451	hypothetical protein HMPREF0358_0451
CDS_84945-83119		HMPREF0358_0452	conserved hypothetical protein
CDS_85433-84948		HMPREF0358_0453	threonine efflux protein
CDS_86523-85423		HMPREF0358_0454	conserved hypothetical protein
CDS_86977-87660		HMPREF0358_0455	transcriptional regulator YfjR
CDS_87700-88713		HMPREF0358_0456	small GTP-binding domain protein
CDS_88725-89510		HMPREF0358_0457	conserved hypothetical protein
CDS_8888-11959		HMPREF0358_1802	type III restriction protein res subunit
CDS_90662-90048		HMPREF0358_0459	transposase
CDS_9089-9727		HMPREF0358_3614	ribose-5-phosphate isomerase
CDS_91255-92208		HMPREF0358_0460	conserved hypothetical protein
CDS_92444-93262		HMPREF0358_1814	protein of hypothetical function DUF932
CDS_9315-8869		HMPREF0358_1388	conserved hypothetical protein
CDS_932-480		HMPREF0358_1401	conserved hypothetical protein
CDS_93292-93765		HMPREF0358_0462	DNA repair protein RadC
CDS_93786-94100		HMPREF0358_0463	antitoxin module of toxin-antitoxin system
CDS_94131-94556		HMPREF0358_0464	toxin of the YeeV-YeeU toxin-antitoxin system
CDS_94577-95974		HMPREF0358_0465	ATP binding protein
CDS_95971-96702		HMPREF0358_0466	conserved hypothetical protein
CDS_97325-97711		HMPREF0358_0470	hypothetical protein HMPREF0358_0470
CP000243_1098007	sfaC	UTI89_C1107	putative S fimbrial switch regulatory protein
CP000243_1098647	sfaB	UTI89_C1108	putative S fimbrial switch regulatory protein
CP000243_1099958	sfaD	UTI89_C1110	S fimbriae minor subunit SfaD
CP000243_1100547	sfaE	UTI89_C1111	S fimbriae periplasmic chaperone SfaE
CP000243_1106260		UTI89_C1116	hypothetical protein
CP000243_1653155		UTI89_C1723	phage hypothetical protein
CP000243_1653363		UTI89_C1724	hypothetical protein
CP000243_1656130		UTI89_C1727	hypothetical protein
CP000243_1658236		UTI89_C1730	putative phage-related membrane protein
CP000243_1658504		UTI89_C1731	putative phage-related membrane protein
CP000243_1660335		UTI89_C1734	phage hypothetical protein
CP000243_2115434		UTI89_C2205	hypothetical protein
CP000243_4280358		UTI89_C4395	hypothetical protein
CP000243_4785401	hek	UTI89_C4882	adhesin virulence factor Hek
CP000243_4800111		UTI89_C4900	hypothetical protein
CP000243_4809177		UTI89_C4910	hypothetical protein
CP000243_4817050		UTI89_C4920	hypothetical protein
CP000243_4820705		UTI89_C4922	hypothetical protein
CP000243_4821053		UTI89_C4923	hypothetical protein
CP000243_4833855		UTI89_C4933	hypothetical protein
CP000243_4844378		UTI89_C4946	putative member of ShlA HecA FhaA exoproteinfamily
CP000243_4854179		UTI89_C4947	hypothetical protein
CP000247_1199512		ECP_1151	hypothetical protein
CP000247_1199937		ECP_1152	hypothetical protein
CP000247_1232889		ECP_1193	putative acetyltransferase protein
CP000247_2016992		ECP_1963	hypothetical protein
CP000247_2017539		ECP_1964	putative thioesterase
CP000247_2018254		ECP_1965	hypothetical protein
CP000247_2019781		ECP_1966	putative polyketide synthase
CP000247_2026635		ECP_1968	hypothetical drug sodium antiporter
CP000247_2028136		ECP_1969	probable amidase
CP000247_2029592		ECP_1970	putative non-ribosomal peptide synthase
CP000247_2036067		ECP_1971	putative non-ribosomal peptide synthase
CP000247_2042611		ECP_1972	probable polyketide synthase protein
CP000247_2045693		ECP_1973	probable peptide synthetase protein
CP000247_2050537		ECP_1974	putative malonyl-CoA transacylase
CP000247_2052936		ECP_1976	putative D-alanyl carrier protein
CP000247_2053214		ECP_1977	probable 3-hydroxybutyryl-CoA dehydrogenase
CP000247_2054093		ECP_1978	putative polyketide synthase
CP000247_2067001		ECP_1982	probable 4'-phosphopantetheinyl transferase
CP000247_2067881		ECP_1983	IS1400 transposase A
CP000247_2069039		ECP_1986	hypothetical protein
CP000247_2481407		ECP_2371	hypothetical protein YfcO precursor
CP000247_3153836		ECP_2988	hypothetical protein
CP000247_315887		ECP_0297	F1C minor fimbrial subunit F precursor
CP000247_316986		ECP_0299	F1C putative fimbrial adhesin precursor
CP000247_362627		ECP_0343	CP4-like integrase
CP000247_363400		ECP_0344	transcriptional regulator MarR family (PapXprotein)
CP000247_3960065		ECP_3780	hypothetical protein
CP000247_3960415		ECP_3781	hypothetical protein
CP000247_3960709		ECP_3782	putative F17-like fimbril adhesin subunit
CP000247_3961785		ECP_3783	putative F17-like fimbrial usher
CP000247_3964327		ECP_3784	putative F17-like fimbrial chaperone
CP000247_3965689		ECP_3786	hypothetical protein
CP000247_3966233		ECP_3787	putative membrane protein
CP000247_3966658		ECP_3788	putative FMN-dependent dehydrogenase
CP000247_3968446		ECP_3790	putative transcription regulator protein
CP000247_3969269		ECP_3791	hypothetical protein
CP000247_4200208		ECP_4025	hypothetical protein
CP000247_4476038		ECP_4269	hypothetical protein
CP000247_4743388		ECP_4526	putative membrane protein
CP000247_4750281		ECP_4539	outer membrane usher protein PapC precursor
CP000247_4752850		ECP_4540	PapH
CP000247_4754917		ECP_4543	hypothetical protein
CP000247_4755755		ECP_4545	hypothetical protein
CP000247_4763630		ECP_4555	hemolysin A
CP000247_4767316		ECP_4557	hypothetical protein
CP000247_4768355		ECP_4559	hypothetical protein
CP000247_4769462		ECP_4561	hypothetical membrane protein
CP000468_2950907		APECO1_3871	conserved hypothetical protein
CP000468_2953901		APECO1_3867	conserved hypothetical protein
CP000468_2954976		APECO1_3866	conserved hypothetical protein
CP000468_307569		APECO1_1714	integrase
CP000468_308942	vat	APECO1_1712	vacuolating autotransporter
CP000468_3322709	papH	APECO1_3520	minor pilin subunit PapH
CP000468_3324732	papI	APECO1_3517	fimbrial regulatory protein
CP000468_4312947		APECO1_2645	conserved hypothetical protein
CP000468_4586043		APECO1_2419	putative transmembrane transport protein
CP000468_4752659		APECO1_2272	conserved hypothetical protein
CP000468_4764872	papX	APECO1_2260	putative regulator PapX protein
CP000800_3352444		EcE24377A_3335	conserved hypothetical protein
CP000800_3409199		EcE24377A_3387	DNA-binding protein H-NS homolog
CP000970_2555706		EcSMS35_2509	putative outer membrane protein
CP000970_2556284		EcSMS35_2510	outer membrane autotransporter domain protein
CP000970_2564222		EcSMS35_2511	transcriptional regulator, LuxR family
CP000970_2565160		EcSMS35_2512	type 1 fimbriae regulatory protein, FimB family
CP000970_2566538		EcSMS35_2513	type 1 fimbriae regulatory protein, FimB family
CP000970_964984		EcSMS35_0952	phage prohead protease, HK97 family
CP001064_182921		Ec53638_A0242	glycerol-3-phosphate transporter
CP001064_18913		Ec53638_A0336	IS1, orfA
CU928145_3390457		EC55989_3305	hypothetical protein
CU928146_20160		pECS88_0023	hypothetical protein
CU928149_17337		p2ECUMN_0025	Putative pilx9 protein, putative conjugaltransfer protein, putative exported protein
CU928149_18271		p2ECUMN_0026	Putative pilx8 protein
CU928149_19229		p2ECUMN_0027	Putative TrbL VirB6 plasmid conjugal transferprotein
CU928161_1201044		ECS88_1188	putative tonB-like membrane protein encodedwithin prophage
CU928161_301440		ECS88_0281	transposase InsA (ORF1) IS1
CU928161_3239644	papI	ECS88_3267	pap operon regulatory protein PapI
CU928161_3258408		ECS88_3294	putative transposase (fragment)
CU928161_4228340		ECS88_4261	fragment of conserved hypothetical protein (part1)
CU928163_1372684		ECUMN_1341	conserved hypothetical protein frombacteriophage origin
CU928163_3456412	papJ	ECUMN_3335	Protein PapJ precursor, P pilus assembly
CU928163_3527180		ECUMN_3415	conserved hypothetical protein
CU928163_3527568		ECUMN_3416	Hypothetical protein
CU928164_1043856	rmlA	ECIAI39_0976	glucose-1-phosphate thymidylyltransferase
CU928164_2002172		ECIAI39_1928	Putative DNA-binding protein from phage origin
CU928164_2008964		ECIAI39_1938	conserved hypothetical protein from phageorigin
CU928164_2009889		ECIAI39_1939	Putative phage-related DNA-binding protein
CU928164_2010489		ECIAI39_1941	Putative DNA-binding protein from phage origin
CU928164_2010947		ECIAI39_1942	hypothetical protein
CU928164_2012015		ECIAI39_1943	putative membrane protein
CU928164_2012643		ECIAI39_1944	putative ABC transporter, ATPase component
CU928164_2013202		ECIAI39_1945	putative phage-related membrane protein
CU928164_2013603		ECIAI39_1946	Putative phage-related lytic mureintransglycosylase
CU928164_2015300		ECIAI39_1949	conserved hypothetical protein from phageorigin
CU928164_2015611		ECIAI39_1950	conserved hypothetical protein from phageorigin
CU928164_2017748		ECIAI39_1952	conserved hypothetical protein from phageorigin
CU928164_2022815		ECIAI39_1957	conserved hypothetical protein, putativephage-related exported protein
CU928164_2023155		ECIAI39_1958	conserved hypothetical protein from phageorigin
CU928164_2023601		ECIAI39_1959	conserved hypothetical protein
CU928164_2024306		ECIAI39_1961	Putative phage tail sheath protein
CU928164_2025733		ECIAI39_1962	Putative phage tail core protein
CU928164_2026636		ECIAI39_1964	conserved hypothetical protein
CU928164_2030080		ECIAI39_1966	putative phage protein
CU928164_2030961		ECIAI39_1967	putative phage tail protein
CU928164_2031164		ECIAI39_1968	putative control protein for phage late genesexpression
CU928164_2032315		ECIAI39_1969	putative phage baseplate component
CU928164_2033304		ECIAI39_1971	putative bacteriophage baseplate assemblyprotein
CU928164_2034400		ECIAI39_1972	putative phage tail fiber protein
CU928164_2034981		ECIAI39_1973	putative side tail fiber protein homolog fromlambdoid prophage
CU928164_2037048		ECIAI39_1974	putative tail fiber chaperone (assembly protein)from lambdoid prophage
CU928164_2037662		ECIAI39_1975	putative side tail fiber protein homolog fromlambdoid prophage (Fragment)
CU928164_2038246	pin	ECIAI39_1976	DNA-invertase (site specific recombinase) fromprophage
CU928164_2040313		ECIAI39_1981	hypothetical protein
CU928164_3176403		ECIAI39_3051	putative 5'-nucleotidase
CU928164_3547230		ECIAI39_3392	putative homolog to shiA (SHI-2 pathogenicityisland of Shigella flexneri)
CU928164_3564462		ECIAI39_3417	conserved hypothetical protein; putativeexported protein
CU928164_3564770		ECIAI39_3418	conserved hypothetical protein, putativetranscriptional regulator
CU928164_4785345	papB	ECIAI39_4586	pap operon regulatory protein PapB
CU928164_4789720	papD	ECIAI39_4590	Chaperone protein PapD precursor
CU928164_4791079	papK	ECIAI39_4592	Fimbrial adapter PapK precursor
CU928164_537132		ECIAI39_0508	Hypothetical protein
CU928164_537359		ECIAI39_0509	conserved hypothetical protein; putativeexported protein
DQ381420_1044	sopA	APECO1_O1CoBM3	SopA
DQ381420_126696		APECO1_O1CoBM147	conserved hypothetical protein
DQ381420_132442		APECO1_O1CoBM154	conserved hypothetical protein
DQ381420_151847	eno	APECO1_O1CoBM176	Eno
DQ381420_169634	etsA	APECO1_O1CoBM197	EtsA
EcoliVR50_2457486		EcoVR50_2357	Hypothetical protein yfjI
EcoliVR50_2792437		EcoVR50_2660	putative phage-related secreted protein
EcoliVR50_2793681		EcoVR50_2661	putative phage-related membrane protein
EcoliVR50_2795010		EcoVR50_2663	phage hypothetical protein
EcoliVR50_2797309		EcoVR50_2666	putative phage protein
EcoliVR50_2797638		EcoVR50_2667	putative phage protein
EcoliVR50_3665666		EcoVR50_3549	Hypothetical protein c3601
EcoliVR50_3677988		EcoVR50_3565	Hypothetical protein c3618
EcoliVR50_3679928		EcoVR50_3568	secreted auto transpoter toxin
FM180568_4893199		E2348_C_4631	predicted protein
FM180568_4893630	pptE	E2348_C_4632
FM180568_772453	gipA	E2348_C_0725	Peyer's patch-specific virulence factor GipA,transposase-like
NC_011993_3119542		LF82_p467	Transposase within prophage
NZ_AAJW02000001_306373		EcE110019_4872	transcriptional regulator, AlpA family
NZ_AAJW02000001_306768		EcE110019_4873	bacteriophage lambda head decoration protein D
NZ_AAJW02000001_307119		EcE110019_4874	phage major capsid protein E
NZ_AAJW02000029_10672		EcE110019_0595	leukotoxin secretion protein D
NZ_AAJW02000029_15177		EcE110019_0601	conserved domain protein
NZ_AAJW02000029_8530		EcE110019_0594	leukotoxin translocation ATP-binding proteinLktB
NZ_AAJW02000086_3288		EcE110019_3997	colicin-E7 immunity protein
AAJT02000051_13513		EcB7A_4881	conserved hypothetical protein
AAJU02000003_108596		EcF11_0710	filamentous haemagglutinin family outer membraneprotein
AAJU02000003_171105		EcF11_0763	conserved hypothetical protein
AAJU02000005_175737		EcF11_3604	S-fimbrial adhesin protein SfaS
AAJV02000044_19150		EcE22_0574	gp3
AAKB02000001_1122703		Ec53638_1160	conserved hypothetical protein
AAKB02000001_1122930		Ec53638_1161	conserved hypothetical protein
AAKB02000001_1124708		Ec53638_1166	bacteriophage Mu Gam like protein
AAKB02000001_1125538		Ec53638_1168	ExeA protein
AAKB02000001_1126715		Ec53638_1169	gp09
AAKB02000001_1133260		Ec53638_1179	transglycosylase SLT domain protein
AAKB02000001_1134631		Ec53638_1181	gp25
AAKB02000001_1138609		Ec53638_1186	gp30
AAKB02000001_1139433		Ec53638_1187	phage virion morphogenesis protein
AAKB02000001_1140106		Ec53638_1188	gp32
AAKB02000001_378435		Ec53638_0413	conserved domain protein
AAMK02000043_8062		EC1011_4676	drug metabolite transporter

## Sheet: p13
Present in p13, but in none of the 6 commensals (MG1655, HS, IAI1, SE11, ED1a and SE15)
Probe ID	Gene	Locus tag	Product
CDS_387868-379919		HMPREF0358_4001	outer membrane autotransporter
CP000243_4844378		UTI89_C4946	putative member of ShlA HecA FhaA exoproteinfamily
CP000243_4854179		UTI89_C4947	hypothetical protein
CP000247_362627		ECP_0343	CP4-like integrase
CP000247_363400		ECP_0344	transcriptional regulator MarR family (PapXprotein)
CP000468_307569		APECO1_1714	integrase
CP000468_308942	vat	APECO1_1712	vacuolating autotransporter
CP000468_4586043		APECO1_2419	putative transmembrane transport protein
CP000970_2555706		EcSMS35_2509	putative outer membrane protein
CP000970_2556284		EcSMS35_2510	outer membrane autotransporter domain protein
CP000970_2564222		EcSMS35_2511	transcriptional regulator, LuxR family
CP000970_2565160		EcSMS35_2512	type 1 fimbriae regulatory protein, FimB family
CP000970_2566538		EcSMS35_2513	type 1 fimbriae regulatory protein, FimB family
CP001064_18913		Ec53638_A0336	IS1, orfA
CU928161_1201044		ECS88_1188	putative tonB-like membrane protein encodedwithin prophage
CU928161_301440		ECS88_0281	transposase InsA (ORF1) IS1
CU928163_1372684		ECUMN_1341	conserved hypothetical protein frombacteriophage origin
CU928164_2040313		ECIAI39_1981	hypothetical protein
CU928164_537132		ECIAI39_0508	Hypothetical protein
CU928164_537359		ECIAI39_0509	conserved hypothetical protein; putativeexported protein
DQ381420_1044	sopA	APECO1_O1CoBM3	SopA
DQ381420_126696		APECO1_O1CoBM147	conserved hypothetical protein
FM180568_4893199		E2348_C_4631	predicted protein
FM180568_4893630	pptE	E2348_C_4632
NZ_AAJW02000001_306373		EcE110019_4872	transcriptional regulator, AlpA family
NZ_AAJW02000001_307119		EcE110019_4874	phage major capsid protein E
AAJU02000003_108596		EcF11_0710	filamentous haemagglutinin family outer membraneprotein
AE005174_3926749		Z4323	hypothetical protein
BA000007_1248144		ECs1163	hypothetical protein
BA000007_300937		ECs0272	putative transcription antitermination protein
BA000007_897013		ECs0813	serine threonin protein phosphatase
CP000243_1108192	iroN	UTI89_C1118	IroN protein
CP000243_1243198		UTI89_C1271	hypothetical protein
CP000243_4936851		UTI89_C5034	hypothetical protein
CP000247_3134291		ECP_2969	PixD protein
CP000247_3135091		ECP_2970	fimbrial usher protein PixC
CP000247_4803604		ECP_4593	putative IS orf
CP000247_4804188		ECP_4594	quaternary ammonium compound-resistance proteinQacE
CP000247_4804967		ECP_4596	hypothetical protein
CP000247_4806737		ECP_4599	hypothetical protein
CP000247_4812319		ECP_4602	hypothetical protein
CP000247_4814243		ECP_4604	hypothetical protein
CP000247_4816154		ECP_4609	hypothetical protein
CP000247_4819211		ECP_4613	hypothetical protein
CP000468_3143558		APECO1_3699	conserved hypothetical protein
CP000468_4913953		APECO1_2124	conserved hypothetical protein
CP000946_1146686		EcolC_1053	phage plasmid primase, P4 family
CP000946_48346		EcolC_0045	conserved hypothetical protein
CP000946_49074		EcolC_0047	putative bacteriophage protein
CP000970_4086524	sid	EcSMS35_4005	glycoprotein 3, capsid size determinationprotein Sid
CP000970_4877157		EcSMS35_4784	conserved hypothetical protein
CP000970_4881859		EcSMS35_4789	conserved domain protein
CP000970_4964539	ptnK	EcSMS35_4857	dihydroxyacetone kinase, subunit PtnK
CP000970_4965184	ptnC	EcSMS35_4858	dihydroxyacetone kinase, subunit PtnC
CP000970_4969010	cglE	EcSMS35_4861	dihydrolipoamide dehydrogenase CglE
CP000970_4970675		EcSMS35_4862	putative carnitine transporter CglC
CP000970_4972272	gcxK	EcSMS35_4863	glycerate kinase GcxK
CP000970_4973489	gcxR	EcSMS35_4864	2-hydroxy-3-oxopropionate reductase GcxR
CP000970_4974394	gcxI	EcSMS35_4865	hydroxypyruvate isomerase Gcxl
CP000970_4975189	gcxC	EcSMS35_4866	glyoxylate carboligase GcxC
CP000970_4977307		EcSMS35_4867	putative regulatory protein IbeR
CP001064_75370		Ec53638_A0426	TrbH
CU928145_4979387		EC55989_4862	conserved hypothetical protein
CU928145_698876		EC55989_0643	transposase, IS4 family, IS10L
CU928146_103099	iroD	pECS88_0126	IroD, putative ferric enterochelin esterase
CU928146_104432	iroC	pECS88_0127	IroC, ATP binding cassette (ABC) transporterhomolog
CU928146_99851	iroN	pECS88_0124	IroN, salmochelin siderophore receptor
CU928164_1993080		ECIAI39_1918	conserved hypothetical protein
CU928164_4367382		ECIAI39_4193	putative Prophage integrase (fragment)
CU928164_4370563		ECIAI39_4196	putative Aspartate transaminase
CU928164_4375988		ECIAI39_4201	conserved hypothetical protein, putativeTranscriptional regulator
CU928164_4377395		ECIAI39_4203	conserved hypothetical protein; putativeexported protein
CU928164_4378394		ECIAI39_4205	Putative propanediol utilization proteinPduJpduA
CU928164_4378741		ECIAI39_4206	putative Propanediol utilization proteinpduA pduJ
CU928164_4379357	adhE	ECIAI39_4208	fragment of fused acetaldehyde-CoA dehydrogenase; iron-dependent alcohol dehydrogenase ; pyruvate-formatelyase deactivase (part 1)
CU928164_4381246	adhE	ECIAI39_4210	fragment of fused acetaldehyde-CoA dehydrogenase; iron-dependent alcohol dehydrogenase ; pyruvate-formatelyase deactivase (part 2)
CU928164_4382403		ECIAI39_4211	putative Formate C-acetyltransferase (Pyruvateformate-lyase)
CU928164_4386836		ECIAI39_4213	Putative Bacterial microcompartments protein
CU928164_4387297		ECIAI39_4214	conserved hypothetical protein, similar to pduL
CU928164_4388627		ECIAI39_4216	Putative membrane transport protein precursor
CU928164_4794146	tia	ECIAI39_4596	Tia invasion determinant
CU928164_4879932		ECIAI39_4680	hypothetical protein, putative exported protein
CU928164_535070		ECIAI39_0505	Putative DNA binding protein from phage origin
CU928164_543045		ECIAI39_0516	conserved hypothetical protein
DQ381420_115797		APECO1_O1CoBM138	IroE
DQ381420_121970	iroB	APECO1_O1CoBM141	IroB
DQ381420_123284		APECO1_O1CoBM142	conserved hypothetical protein
DQ381420_124321		APECO1_O1CoBM143	conserved hypothetical protein
DQ381420_128970		APECO1_O1CoBM150	hypothetical protein
DQ381420_129609		APECO1_O1CoBM151	conserved hypothetical protein
DQ381420_2219	sopB	APECO1_O1CoBM4	SopB
DQ381420_53638	repA2	APECO1_O1CoBM64	RepA2
DQ381420_54182	repA	APECO1_O1CoBM66	RepA
EcoliVR50_3628866		EcoVR50_3498	hypothetical protein UTI89_C4950
EcoliVR50_4475807		EcoVR50_4326	phage polarity suppression protein
EcoliVR50_4514660		EcoVR50_4366	putative phage protein
EcoliVR50_4515531		EcoVR50_4368	conserved hypothetical protein
FM180568_3499002		E2348_C_3361	predicted protein
FM180568_9973		E2348_C_0010	transposase of ISEc13
FM180569_42479	mvpA	E2348_P1_044	putative anti-toxin of post-segregationalkilling system
NC_011993_1008418		LF82_p109	Bacteriophage 343 regulatory protein CII
NC_011993_1221387		LF82_p188	hypothetical protein
NC_011993_2948772		LF82_p441	hypothetical protein
NC_011993_4677565		LF82_p725	glycerol dehydrogenase CgrD (EC1116)
NC_011993_4678714		LF82_p726	transporter CgxT
NC_011993_4690533		LF82_p734	Invasion protein IbeA
NC_011993_4691918		LF82_p735	transporter IbgT
NZ_AAJW02000029_44195		EcE110019_0639	conserved hypothetical protein
NZ_AAJW02000039_10416		EcE110019_1006	transcriptional regulator, AlpA family
NZ_AAJW02000039_12477		EcE110019_1012	nucleoside triphosphatase, D5 family
AAJT02000004_51606		EcB7A_4152	antitermination protein N
AAJT02000142_1444		EcB7A_3133	w0006
AAJV02000031_33504		EcE22_2691	antitermination protein N
AAJX02000040_3885		EcB171_2352	hypothetical protein
AAMK02000004_123784		EC1011_2448	udp-glucose 6-dehydrogenase
AAMK02000004_124956		EC1011_2449	glycosyl transferase, family 2

## Sheet: p19A
Present in p19A, but in none of the 6 commensals (MG1655, HS, IAI1, SE11, ED1a and SE15)
Probe ID	Gene	Locus tag	Product
CDS_387868-379919		HMPREF0358_4001	outer membrane autotransporter
CP000243_4844378		UTI89_C4946	putative member of ShlA HecA FhaA exoproteinfamily
CP000243_4854179		UTI89_C4947	hypothetical protein
CP000247_362627		ECP_0343	CP4-like integrase
CP000247_363400		ECP_0344	transcriptional regulator MarR family (PapXprotein)
CP000468_307569		APECO1_1714	integrase
CP000468_308942	vat	APECO1_1712	vacuolating autotransporter
CP000468_4586043		APECO1_2419	putative transmembrane transport protein
CP000970_2555706		EcSMS35_2509	putative outer membrane protein
CP000970_2556284		EcSMS35_2510	outer membrane autotransporter domain protein
CP000970_2564222		EcSMS35_2511	transcriptional regulator, LuxR family
CP000970_2565160		EcSMS35_2512	type 1 fimbriae regulatory protein, FimB family
CP000970_2566538		EcSMS35_2513	type 1 fimbriae regulatory protein, FimB family
CU928161_1201044		ECS88_1188	putative tonB-like membrane protein encodedwithin prophage
CU928161_301440		ECS88_0281	transposase InsA (ORF1) IS1
CU928163_1372684		ECUMN_1341	conserved hypothetical protein frombacteriophage origin
CU928164_2040313		ECIAI39_1981	hypothetical protein
CU928164_537132		ECIAI39_0508	Hypothetical protein
DQ381420_1044	sopA	APECO1_O1CoBM3	SopA
DQ381420_126696		APECO1_O1CoBM147	conserved hypothetical protein
FM180568_4893630	pptE	E2348_C_4632
AAJU02000003_108596		EcF11_0710	filamentous haemagglutinin family outer membraneprotein
BA000007_1248144		ECs1163	hypothetical protein
CP000243_1108192	iroN	UTI89_C1118	IroN protein
CP000247_4804188		ECP_4594	quaternary ammonium compound-resistance proteinQacE
CP000970_4877157		EcSMS35_4784	conserved hypothetical protein
CU928146_103099	iroD	pECS88_0126	IroD, putative ferric enterochelin esterase
CU928146_104432	iroC	pECS88_0127	IroC, ATP binding cassette (ABC) transporterhomolog
CU928146_99851	iroN	pECS88_0124	IroN, salmochelin siderophore receptor
CU928164_1993080		ECIAI39_1918	conserved hypothetical protein
DQ381420_115797		APECO1_O1CoBM138	IroE
DQ381420_121970	iroB	APECO1_O1CoBM141	IroB
FM180568_9973		E2348_C_0010	transposase of ISEc13
NC_011993_1221387		LF82_p188	hypothetical protein
AE014075_1997614		c2163	Hypothetical protein
AE014075_1999554	ybeW	c2164	Chaperone protein hscC
AE014075_2269816		c2454	Hypothetical protein
AE014075_2270909		c2455	Putative peptide synthetase
AE014075_2300422		c2465	Hypothetical protein
AE014075_2308283		c2470	Putative peptide polyketide synthase
AE014075_248751		c0254	Hypothetical protein
AE014075_262736		c0281	Hypothetical protein
AE014075_287365		c0312	Hypothetical protein
AE014075_288306		c0315	Hypothetical protein
AE014075_298646		c0327	Conserved hypothetical protein
AE014075_323695		c0348	Hypothetical protein
AE014075_3416056		c3567	Hypothetical protein
AE014075_3421802		c3572	Hypothetical protein
AE014075_346889		c0366	Hypothetical protein
AE014075_3495115		c3656	Hypothetical protein
AE014075_3495431		c3657	Unknown in ISEc8
AE014075_3495830		c3658	Hypothetical protein
AE014075_3520204		c3692	Hypothetical protein
AE014075_3521205		c3693	Hypothetical protein
AE014075_3522336		c3694	Hypothetical protein
AE014075_3526190		c3695	Hypothetical protein
AE014075_3527441		c3696	Putative glycerol-3-phosphatecytidyltransferase
AE014075_3639888		c3803	Putative Transposase
AE014075_4941885	papF_2	c5180	PapF protein
AE014075_4943153		c5183	Hypothetical protein
CDS_102517-102008		HMPREF0358_1356	conserved hypothetical protein
CDS_103021-102539		HMPREF0358_1357	conserved hypothetical protein
CDS_1050-1427		HMPREF0358_1473	conserved hypothetical protein
CDS_105157-103142		HMPREF0358_1358	hemolysin family calcium-binding protein
CDS_113-529		HMPREF0358_1471	conserved hypothetical protein
CDS_133625-134449		HMPREF0358_4956	conserved hypothetical protein
CDS_134446-136422		HMPREF0358_4957	conserved hypothetical protein
CDS_136432-136704		HMPREF0358_4958	PAAR motif family protein
CDS_136704-138137		HMPREF0358_4959	conserved hypothetical protein
CDS_146210-147160	ydcM	HMPREF0358_4368	transposase
CDS_1555-455		HMPREF0358_2043	conserved hypothetical protein
CDS_15965-24796		HMPREF0358_2142	polyketide synthase
CDS_1968-721		HMPREF0358_1360	type I secretion membrane fusion protein
CDS_1996-1367		HMPREF0358_1404	conserved hypothetical protein
CDS_2225-1260		HMPREF0358_3607	conserved hypothetical protein
CDS_2519-2052		HMPREF0358_1405	conserved hypothetical protein
CDS_252518-253318		HMPREF0358_2402	conserved hypothetical protein
CDS_269-955		HMPREF0358_4718	membrane-bound protease
CDS_28598-29728	bcd	HMPREF0358_2146	possible butyryl-CoA dehydrogenase
CDS_29467-27995		HMPREF0358_1857	integral membrane sensor signal transduction histidine kinase
CDS_30187-29468		HMPREF0358_1858	response regulator
CDS_31725-31967		HMPREF0358_1861	conserved hypothetical protein
CDS_33049-33663		HMPREF0358_1864	hemolysin-activating lysine-acyltransferase HlyC
CDS_334-1020		HMPREF0358_1395	transposase
CDS_41346-44390		HMPREF0358_1871	CCT family cytotoxin
CDS_4176-2029		HMPREF0358_1361	type I secretion system ATPase
CDS_4293-3148		HMPREF0358_4627	possible F1C fimbrial usher FocD
CDS_4448-3639		HMPREF0358_2047	conserved hypothetical protein
CDS_45674-47488		HMPREF0358_0416	bacteriophage P4 DNA primase
CDS_512-940		HMPREF0358_3606	inner membrane protein
CDS_5361-4201		HMPREF0358_1362	outer membrane efflux family protein
CDS_6083-4569		HMPREF0358_3609	oligogalacturonide transporter
CDS_6772-6449		HMPREF0358_3611	pectin degradation protein (sugar phosphate isomerase family)
CDS_6861-7865		HMPREF0358_3252	PapG protein
CDS_7627-6827		HMPREF0358_3612	gluconate 5-dehydrogenase
CDS_7694-6204		HMPREF0358_1463	conserved hypothetical protein
CDS_82565-81240		HMPREF0358_0450	conserved hypothetical protein
CDS_83080-82883		HMPREF0358_0451	hypothetical protein HMPREF0358_0451
CDS_84945-83119		HMPREF0358_0452	conserved hypothetical protein
CDS_85433-84948		HMPREF0358_0453	threonine efflux protein
CDS_86523-85423		HMPREF0358_0454	conserved hypothetical protein
CDS_86977-87660		HMPREF0358_0455	transcriptional regulator YfjR
CDS_87700-88713		HMPREF0358_0456	small GTP-binding domain protein
CDS_88725-89510		HMPREF0358_0457	conserved hypothetical protein
CDS_90662-90048		HMPREF0358_0459	transposase
CDS_9089-9727		HMPREF0358_3614	ribose-5-phosphate isomerase
CDS_91255-92208		HMPREF0358_0460	conserved hypothetical protein
CDS_92444-93262		HMPREF0358_1814	protein of hypothetical function DUF932
CDS_9315-8869		HMPREF0358_1388	conserved hypothetical protein
CDS_932-480		HMPREF0358_1401	conserved hypothetical protein
CDS_93292-93765		HMPREF0358_0462	DNA repair protein RadC
CDS_93786-94100		HMPREF0358_0463	antitoxin module of toxin-antitoxin system
CDS_94131-94556		HMPREF0358_0464	toxin of the YeeV-YeeU toxin-antitoxin system
CDS_94577-95974		HMPREF0358_0465	ATP binding protein
CDS_95971-96702		HMPREF0358_0466	conserved hypothetical protein
CDS_97325-97711		HMPREF0358_0470	hypothetical protein HMPREF0358_0470
CP000243_1098007	sfaC	UTI89_C1107	putative S fimbrial switch regulatory protein
CP000243_1098647	sfaB	UTI89_C1108	putative S fimbrial switch regulatory protein
CP000243_1099958	sfaD	UTI89_C1110	S fimbriae minor subunit SfaD
CP000243_1100547	sfaE	UTI89_C1111	S fimbriae periplasmic chaperone SfaE
CP000243_1106260		UTI89_C1116	hypothetical protein
CP000243_2115434		UTI89_C2205	hypothetical protein
CP000243_4280358		UTI89_C4395	hypothetical protein
CP000243_4785401	hek	UTI89_C4882	adhesin virulence factor Hek
CP000243_4800111		UTI89_C4900	hypothetical protein
CP000243_4809177		UTI89_C4910	hypothetical protein
CP000243_4817050		UTI89_C4920	hypothetical protein
CP000243_4820705		UTI89_C4922	hypothetical protein
CP000243_4821053		UTI89_C4923	hypothetical protein
CP000243_4833855		UTI89_C4933	hypothetical protein
CP000247_2016992		ECP_1963	hypothetical protein
CP000247_2017539		ECP_1964	putative thioesterase
CP000247_2018254		ECP_1965	hypothetical protein
CP000247_2019781		ECP_1966	putative polyketide synthase
CP000247_2026635		ECP_1968	hypothetical drug sodium antiporter
CP000247_2028136		ECP_1969	probable amidase
CP000247_2029592		ECP_1970	putative non-ribosomal peptide synthase
CP000247_2036067		ECP_1971	putative non-ribosomal peptide synthase
CP000247_2042611		ECP_1972	probable polyketide synthase protein
CP000247_2045693		ECP_1973	probable peptide synthetase protein
CP000247_2050537		ECP_1974	putative malonyl-CoA transacylase
CP000247_2052936		ECP_1976	putative D-alanyl carrier protein
CP000247_2053214		ECP_1977	probable 3-hydroxybutyryl-CoA dehydrogenase
CP000247_2054093		ECP_1978	putative polyketide synthase
CP000247_2067001		ECP_1982	probable 4'-phosphopantetheinyl transferase
CP000247_2067881		ECP_1983	IS1400 transposase A
CP000247_2069039		ECP_1986	hypothetical protein
CP000247_2481407		ECP_2371	hypothetical protein YfcO precursor
CP000247_3153836		ECP_2988	hypothetical protein
CP000247_315887		ECP_0297	F1C minor fimbrial subunit F precursor
CP000247_3960065		ECP_3780	hypothetical protein
CP000247_3960415		ECP_3781	hypothetical protein
CP000247_3960709		ECP_3782	putative F17-like fimbril adhesin subunit
CP000247_3961785		ECP_3783	putative F17-like fimbrial usher
CP000247_3964327		ECP_3784	putative F17-like fimbrial chaperone
CP000247_3966233		ECP_3787	putative membrane protein
CP000247_3966658		ECP_3788	putative FMN-dependent dehydrogenase
CP000247_3968446		ECP_3790	putative transcription regulator protein
CP000247_3969269		ECP_3791	hypothetical protein
CP000247_4200208		ECP_4025	hypothetical protein
CP000247_4476038		ECP_4269	hypothetical protein
CP000247_4743388		ECP_4526	putative membrane protein
CP000247_4750281		ECP_4539	outer membrane usher protein PapC precursor
CP000247_4752850		ECP_4540	PapH
CP000247_4754917		ECP_4543	hypothetical protein
CP000247_4755755		ECP_4545	hypothetical protein
CP000247_4763630		ECP_4555	hemolysin A
CP000247_4768355		ECP_4559	hypothetical protein
CP000247_4769462		ECP_4561	hypothetical membrane protein
CP000468_3322709	papH	APECO1_3520	minor pilin subunit PapH
CP000468_3324732	papI	APECO1_3517	fimbrial regulatory protein
CP000468_4312947		APECO1_2645	conserved hypothetical protein
CP000468_4764872	papX	APECO1_2260	putative regulator PapX protein
CP000800_3352444		EcE24377A_3335	conserved hypothetical protein
CU928145_3390457		EC55989_3305	hypothetical protein
CU928161_3239644	papI	ECS88_3267	pap operon regulatory protein PapI
CU928161_4228340		ECS88_4261	fragment of conserved hypothetical protein (part1)
CU928163_3456412	papJ	ECUMN_3335	Protein PapJ precursor, P pilus assembly
CU928163_3527180		ECUMN_3415	conserved hypothetical protein
CU928163_3527568		ECUMN_3416	Hypothetical protein
CU928164_3176403		ECIAI39_3051	putative 5'-nucleotidase
CU928164_3547230		ECIAI39_3392	putative homolog to shiA (SHI-2 pathogenicityisland of Shigella flexneri)
CU928164_3564462		ECIAI39_3417	conserved hypothetical protein; putativeexported protein
CU928164_3564770		ECIAI39_3418	conserved hypothetical protein, putativetranscriptional regulator
CU928164_4785345	papB	ECIAI39_4586	pap operon regulatory protein PapB
CU928164_4789720	papD	ECIAI39_4590	Chaperone protein PapD precursor
CU928164_4791079	papK	ECIAI39_4592	Fimbrial adapter PapK precursor
EcoliVR50_3665666		EcoVR50_3549	Hypothetical protein c3601
EcoliVR50_3677988		EcoVR50_3565	Hypothetical protein c3618
EcoliVR50_3679928		EcoVR50_3568	secreted auto transpoter toxin
FM180568_772453	gipA	E2348_C_0725	Peyer's patch-specific virulence factor GipA,transposase-like
NC_011993_3119542		LF82_p467	Transposase within prophage
NZ_AAJW02000029_10672		EcE110019_0595	leukotoxin secretion protein D
NZ_AAJW02000029_8530		EcE110019_0594	leukotoxin translocation ATP-binding proteinLktB
AAJU02000003_171105		EcF11_0763	conserved hypothetical protein
AE014075_1156473		c1202	Conserved hypothetical protein
AE014075_1159313		c1205	Hypothetical protein
AE014075_1172485		c1220	Phospho-2-dehydro-3-deoxyheptonate aldolase,Trp-sensitive
AE014075_1173449		c1221	Hypothetical protein
AE014075_1176756	mchB	c1227	MchB protein
AE014075_1210326		c1258	Hypothetical protein
AE014075_1381269		c1490	Hypothetical protein
AE014075_1381465		c1491	Hypothetical protein
AE014075_1402232		c1527	Hypothetical protein
AE014075_2392456		c2559	Hypothetical protein
AE014075_3436965	papA	c3592	PapA protein
BA000007_5352554		ECs5248	hypothetical protein
CDS_1323-280		HMPREF0358_2745	conserved hypothetical protein
CDS_19279-19620		HMPREF0358_0591	conserved hypothetical protein
CDS_2138-1122	focH	HMPREF0358_4624	FimH mannose-binding domain protein
CDS_23647-25536		HMPREF0358_0599	enterotoxin
CDS_25839-24139	ilvI	HMPREF0358_1610	acetolactate synthase 3 catalytic subunit
CDS_2586-2083	focG	HMPREF0358_4625	F1C minor fimbrial subunit protein G presursor
CDS_2727-3023		HMPREF0358_4596	conserved hypothetical protein
CDS_2884-1334		HMPREF0358_2746	conserved hypothetical protein
CDS_31144-30323		HMPREF0358_2742	conserved hypothetical protein
CDS_31715-31113		HMPREF0358_2743	conserved hypothetical protein
CDS_3226-3615		HMPREF0358_0571	lipoprotein
CDS_3680-4738		HMPREF0358_0572	O-methyltransferase
CDS_37809-37267	focA	HMPREF0358_4711	F1C major fimbrial subunit precursor
CDS_4553-4861		HMPREF0358_4736	conserved hypothetical protein
CDS_5630-5178	mchD	HMPREF0358_4722	MchD protein
CDS_5939-5397		HMPREF0358_4600	conserved hypothetical protein
CDS_6127-6366		HMPREF0358_4739	Cea protein
CDS_6819-7400		HMPREF0358_0577	inner membrane protein
CDS_7206-5656	mchC	HMPREF0358_4723	MchC protein
CDS_7397-8755		HMPREF0358_0578	AMP-dependent synthetase and ligase
CDS_8343-8588
CDS_8742-9095		HMPREF0358_0579	(3R)-hydroxymyristoyl-(acyl carrier protein) dehydratase
CDS_9261-8062		HMPREF0358_4604	cobalamin synthesis protein
CP000243_1084840		UTI89_C1092	putative transposase
CP000243_1085457		UTI89_C1093	possible prophage regulatory protein
CP000243_1089477		UTI89_C1096	hypothetical protein
CP000243_1091770		UTI89_C1099	putative aminotransferase
CP000243_1093070		UTI89_C1100	tagatose-bisphosphate aldolase 2
CP000243_1095846		UTI89_C1103	hypothetical protein
CP000243_1118244		UTI89_C1123	hypothetical protein
CP000243_1127725		UTI89_C1133	hypothetical protein
CP000243_1129663		UTI89_C1134	hypothetical protein
CP000243_1130377		UTI89_C1135	hypothetical protein
CP000243_1130945		UTI89_C1136	hypothetical protein
CP000243_1131288		UTI89_C1137	hypothetical protein
CP000243_297292		UTI89_C0287	hypothetical protein
CP000247_1949001		ECP_1910	hypothetical protein
CP000247_1953408		ECP_1913	hypothetical protein
CP000247_1955978		ECP_1915	hypothetical protein
CP000247_1957136		ECP_1916	hypothetical protein
CP000247_1957619		ECP_1917	hypothetical transmembrane protein
CP000247_1958515		ECP_1918	putative membrane protein
CP000247_1960727		ECP_1922	hypothetical protein
CP000247_1961960		ECP_1923	hypothetical protein
CP000247_1964942		ECP_1925	hypothetical protein
CP000247_1966955		ECP_1928	hypothetical protein
CP000247_1967414		ECP_1929	hypothetical protein
CP000247_1968885		ECP_1933	hypothetical protein
CP000247_2141235		ECP_2074	mannose-1-phosphate guanylyltransferase
CP000247_2143890		ECP_2076	UDP-glucose 4-epimerase
CP000247_2144914		ECP_2077	hypothetical glycosyltransferase
CP000247_2146046		ECP_2078	putative glycosyltransferase
CP000247_2147074		ECP_2079	putative glycosyltransferase
CP000247_2149283		ECP_2081	putative O antigen flippase
CP000247_301428		ECP_0280	hypothetical protein
CP000247_304806		ECP_0285	ABC transporter ATP-binding protein
CP000247_306132		ECP_0286	hypothetical protein
CP000247_308401		ECP_0289	hypothetical protein
CP000247_331753		ECP_0309	hypothetical membrane protein
CP000247_3965110		ECP_3785	F17 fimbrial protein precursor
CP000247_4016473		ECP_3849	putative transposase
CP000247_4755317		ECP_4544	hypothetical protein
CP000247_4774017		ECP_4569	hypothetical protein
CP000247_4774618		ECP_4570	hypothetical protein
CP000247_4776299		ECP_4571	hypothetical protein
CP000247_4779264		ECP_4572	modification methylase
CP000247_4780691		ECP_4574	putative membrane protein
CP000247_4781057		ECP_4575	hypothetical protein
CP000247_4782613		ECP_4579	hypothetical protein
CP000468_1642499		APECO1_635	conserved hypothetical protein
CP000468_3317623	papE	APECO1_3525	PapE protein
CP000797_12129		EcE24377A_D0015	conserved hypothetical protein
CP000970_2282078		EcSMS35_2261	IS903 transposase
CP000971_129067	pemK	EcSMS35_A0164	stable plasmid inheritance protein PemK
CP000971_129401	pemI	EcSMS35_A0165	stable plasmid inheritance protein PemI
CP000971_129751		EcSMS35_A0166	CAAX amino terminal protease family
CU928145_1793910	dicA	EC55989_1734	HTH-type transcriptional regulator dicA(Repressor protein of division inhibition gene dicA) ofprophage
CU928148_49400		p1ECUMN_0067	hypothetical protein
CU928163_1875865		ECUMN_1850	hypothetical protein
CU928163_264514		ECUMN_0231	conserved hypothetical protein
CU928163_3453683	papG	ECUMN_3331	Fimbrial PapG protein (P pilus class II adhesin)(PapGII)
CU928163_4048782		ECUMN_3941	putative 1-acylglycerol-3-phosphateO-acyltransferase
CU928163_4049865		ECUMN_3943	putative acyl carrier protein 2
CU928163_4054071		ECUMN_3948	putative thioesterase
CU928163_4054490		ECUMN_3949	putative outer membrane lipoprotein carrierprotein
CU928163_4057379		ECUMN_3951	putative lipoprotein
CU928163_4059131		ECUMN_3953	putative 3-hydroxy-fatty acyl-(acyl carrierprotein) dehydratase
CU928163_4059595		ECUMN_3954	putative 3-oxoacyl-[acyl-carrier-protein]reductase
CU928163_4060323		ECUMN_3955	putative beta-ketoacyl-ACP synthase
CU928164_4404400		ECIAI39_4233	conserved hypothetical protein
CU928164_5084128		ECIAI39_4889	putative minor tail protein T of putativeprophage
DQ381420_105216	cvaA	APECO1_O1CoBM124	CvaA
FM180568_2155613		E2348_C_2102	predicted protein
FM180568_2162951		E2348_C_2109	predicted type IV pilin-like protein
FM180568_2168237		E2348_C_2116	predicted P4-family integrase
NC_011993_1600558		LF82_p271	tail component of prophageCP-933K, Pu tat ivetail component of prophage CP-933K (Putativeminorta il protein)
NZ_AAJW02000001_310652		EcE110019_4878	conserved hypothetical protein
NZ_AAJW02000001_310957		EcE110019_4879	conserved hypothetical protein
NZ_AAJW02000001_48217		EcE110019_4634	phage portal protein, lambda family
NZ_AAJW02000001_49739		EcE110019_4635	ATP-dependent protease
NZ_AAJW02000001_51784		EcE110019_4636	conserved hypothetical protein
NZ_AAJW02000024_15239		EcE110019_2145	hypothetical protein
NZ_AAJW02000024_15872		EcE110019_2146	restriction endonuclease
NZ_AAJW02000024_19552		EcE110019_2149	protein HsdR
NZ_AAJW02000029_46825		EcE110019_0643	replication regulatory protein RepA2
NZ_AAJW02000034_51179		EcE110019_4502	conserved hypothetical protein
AAMK02000010_92965		EC1011_3646	conserved hypothetical protein
AAMK02000010_93361		EC1011_3647	HNH endonuclease
AAMK02000043_22496		EC1011_4698	conserved hypothetical protein
AAMK02000043_4580	merR	EC1011_4673	Hg(II)-responsive transcriptional regulator

## Sheet: p19B
Present in p19B, but in none of the 6 commensals (MG1655, HS, IAI1, SE11, ED1a and SE15)
Probe ID	Gene	Locus tag	Product
CP000468_4586043		APECO1_2419	putative transmembrane transport protein
CU928164_2040313		ECIAI39_1981	hypothetical protein
CP000247_4804188		ECP_4594	quaternary ammonium compound-resistance proteinQacE
CP000970_4877157		EcSMS35_4784	conserved hypothetical protein
AE014075_2300422		c2465	Hypothetical protein
AE014075_298646		c0327	Conserved hypothetical protein
AE014075_323695		c0348	Hypothetical protein
AE014075_4941885	papF_2	c5180	PapF protein
CDS_29467-27995		HMPREF0358_1857	integral membrane sensor signal transduction histidine kinase
CDS_30187-29468		HMPREF0358_1858	response regulator
CDS_31725-31967		HMPREF0358_1861	conserved hypothetical protein
CDS_7694-6204		HMPREF0358_1463	conserved hypothetical protein
CP000243_4280358		UTI89_C4395	hypothetical protein
CP000243_4833855		UTI89_C4933	hypothetical protein
CP000247_2052936		ECP_1976	putative D-alanyl carrier protein
CP000247_4200208		ECP_4025	hypothetical protein
CP000247_4754917		ECP_4543	hypothetical protein
CP000468_4312947		APECO1_2645	conserved hypothetical protein
CP000468_4764872	papX	APECO1_2260	putative regulator PapX protein
CU928161_4228340		ECS88_4261	fragment of conserved hypothetical protein (part1)
CU928163_3527180		ECUMN_3415	conserved hypothetical protein
CU928163_3527568		ECUMN_3416	Hypothetical protein
CU928164_3547230		ECIAI39_3392	putative homolog to shiA (SHI-2 pathogenicityisland of Shigella flexneri)
CU928164_3564462		ECIAI39_3417	conserved hypothetical protein; putativeexported protein
CU928164_3564770		ECIAI39_3418	conserved hypothetical protein, putativetranscriptional regulator
CU928164_4785345	papB	ECIAI39_4586	pap operon regulatory protein PapB
EcoliVR50_3665666		EcoVR50_3549	Hypothetical protein c3601
EcoliVR50_3677988		EcoVR50_3565	Hypothetical protein c3618
EcoliVR50_3679928		EcoVR50_3568	secreted auto transpoter toxin
NZ_AAJW02000029_8530		EcE110019_0594	leukotoxin translocation ATP-binding proteinLktB
CP000247_4016473		ECP_3849	putative transposase
AAMK02000043_22496		EC1011_4698	conserved hypothetical protein
CP000247_4804967		ECP_4596	hypothetical protein
CP000247_4806737		ECP_4599	hypothetical protein
CP000247_4812319		ECP_4602	hypothetical protein
CP000247_4814243		ECP_4604	hypothetical protein
CP000247_4816154		ECP_4609	hypothetical protein
CP000247_4819211		ECP_4613	hypothetical protein
CP000946_1146686		EcolC_1053	phage plasmid primase, P4 family
CP000946_48346		EcolC_0045	conserved hypothetical protein
CP000970_4086524	sid	EcSMS35_4005	glycoprotein 3, capsid size determinationprotein Sid
CU928164_4367382		ECIAI39_4193	putative Prophage integrase (fragment)
CU928164_4370563		ECIAI39_4196	putative Aspartate transaminase
CU928164_4375988		ECIAI39_4201	conserved hypothetical protein, putativeTranscriptional regulator
CU928164_4377395		ECIAI39_4203	conserved hypothetical protein; putativeexported protein
CU928164_4378394		ECIAI39_4205	Putative propanediol utilization proteinPduJpduA
CU928164_4378741		ECIAI39_4206	putative Propanediol utilization proteinpduA pduJ
CU928164_4379357	adhE	ECIAI39_4208	fragment of fused acetaldehyde-CoA dehydrogenase; iron-dependent alcohol dehydrogenase ; pyruvate-formatelyase deactivase (part 1)
CU928164_4381246	adhE	ECIAI39_4210	fragment of fused acetaldehyde-CoA dehydrogenase; iron-dependent alcohol dehydrogenase ; pyruvate-formatelyase deactivase (part 2)
CU928164_4382403		ECIAI39_4211	putative Formate C-acetyltransferase (Pyruvateformate-lyase)
CU928164_4386836		ECIAI39_4213	Putative Bacterial microcompartments protein
CU928164_4387297		ECIAI39_4214	conserved hypothetical protein, similar to pduL
CU928164_4388627		ECIAI39_4216	Putative membrane transport protein precursor
CU928164_4794146	tia	ECIAI39_4596	Tia invasion determinant
EcoliVR50_3628866		EcoVR50_3498	hypothetical protein UTI89_C4950
EcoliVR50_4475807		EcoVR50_4326	phage polarity suppression protein
EcoliVR50_4514660		EcoVR50_4366	putative phage protein
EcoliVR50_4515531		EcoVR50_4368	conserved hypothetical protein
NZ_AAJW02000039_10416		EcE110019_1006	transcriptional regulator, AlpA family
NZ_AAJW02000039_12477		EcE110019_1012	nucleoside triphosphatase, D5 family
EcoliVR50_2457486		EcoVR50_2357	Hypothetical protein yfjI
AE014075_912449	coxT	c0935	Putative regulator for prophage
BA000007_1033688		ECs0949	hypothetical protein
BA000007_1035039		ECs0950	hypothetical protein
BA000007_1934312		ECs1952	hypothetical protein
BA000007_2065679		ECs2075	IpaH-like protein
BA000007_4688995		ECs4654	hypothetical protein
BA000007_4689712		ECs4655	hypothetical protein
CDS_13960-12848	kfiD	HMPREF0358_4240	UDP-glucose 6-dehydrogenase
CDS_15630-14068	-	HMPREF0358_4241	glycosyltransferase KfiC
CDS_16203-16628	-	HMPREF0358_4242	conserved hypothetical protein
CDS_18526-16922	-	HMPREF0358_4243	kfiB protein
CDS_18909-19448	-	HMPREF0358_1432	possible integrase catalytic protein
CDS_19677-18961	-	HMPREF0358_4244	KfiA protein
CDS_5312-4872	vapA	HMPREF0358_4628	possible virulence associated protein VapA
CP000243_2913287		UTI89_C2970	bacteriophage V tail protein
CP000243_2915264		UTI89_C2971	hypothetical protein
CP000243_4796467	papA	UTI89_C4895	major pilin subunit PapA
CP000247_4007002		ECP_3837	putative transposase
CP000468_2924876		APECO1_3905	bacteriophage V tail protein
CP000468_2925301		APECO1_3904	bacteriophage V tail protein
CP000468_2930148		APECO1_3900	conserved hypothetical protein
CP000468_2932575		APECO1_3897	conserved hypothetical protein
CP000468_2939609		APECO1_3889	bacteriophage V small terminase subunit
CP000468_925932		APECO1_4465	hypothetical protein
CP000468_929686		APECO1_4467	putative phage terminase
CP000468_931566		APECO1_4468	putative phage capsid scaffolding protein
CP000468_937380		APECO1_4477	putative tail protein
CP000795_10457		EcE24377A_F0012	transposase, IS3 family, truncation
CP000946_1347387		EcolC_1227	hypothetical protein
CP000970_1721250		EcSMS35_1714	metallo-beta-lactamase family protein
CP000970_1723321		EcSMS35_1716	diguanylate cyclase (GGDEF) domain protein
CP000970_2271642	hsdM	EcSMS35_2253	type I restriction-modification system, Msubunit
CP000970_257263	lfhB	EcSMS35_0242	lateral flagellar export assembly protein LfhB
CP000970_260200	lfiN	EcSMS35_0246	lateral flagellar export assembly protein LfiH
CP000970_261788	lafK	EcSMS35_0248	lateral flagellar RpoN-interacting regulatoryprotein LafK
CP000970_262789	lfiE	EcSMS35_0249	lateral flagellar basal body component proteinLfiE
CP000970_263135	lfiF	EcSMS35_0250	lateral flagellar M-ring protein LfiF
CP000970_264759	lfiG	EcSMS35_0251	lateral flagellar C-ring switch protein LfiG
CP000970_268252		EcSMS35_0255	cytidyltransferase-related domain protein
CP000970_270338		EcSMS35_0258	glycosyl transferase, group 2 family protein
CP000970_274459	lfgM	EcSMS35_0261	lateral flagellar anti-sigma factor 28 proteinLfgM
CP000970_276405	lfgD	EcSMS35_0265	lateral flagellar rod protein LfgD
CP000970_277141	lfgE	EcSMS35_0266	lateral flagellar hook protein LfgE
CP000970_282527	lfgK	EcSMS35_0272	lateral flagellar hook associated protein 1
CP000970_283918	lfgL	EcSMS35_0273	lateral flagellar hook associated protein 3
CP000970_290085	lafD	EcSMS35_0279	lateral flagellar chaperone protein LafD
CP000970_291462	lafF	EcSMS35_0281	lateral flagellar basal body-associated proteinLafF
CP000970_4097662		EcSMS35_4019	hypothetical protein
CP000970_4104190		EcSMS35_4024	putative invasin
CP000970_4411435		EcSMS35_4311	conserved hypothetical protein
CP000970_4411659		EcSMS35_4312	conserved hypothetical protein
CP000970_4411961		EcSMS35_4313	C4-type zinc finger protein, DksA TraR family
CP000970_4424900		EcSMS35_4327	phage head completion protein GPL
CP000970_4425409		EcSMS35_4328	phage tail protein GpX
CP000970_4425616		EcSMS35_4329	phage holin GpY
CP000970_4425897		EcSMS35_4330	phage lysozyme
CP000970_4426822		EcSMS35_4332	phage lysis timing protein LysB
CP000970_4427355		EcSMS35_4334	phage tail completion protein GpR
CP000970_4814802	relE	EcSMS35_4716	addiction module toxin RelE
CP000970_544178		EcSMS35_0536	conserved hypothetical protein
CP000970_824089		EcSMS35_0821	putative addiction module antitoxin, RelB DinJfamily
CP000970_824529		EcSMS35_0822	putative addiction module toxin, RelE ParEfamily
CP000970_966753		EcSMS35_0954	putative DNA packaging, phage QLRG family
CP000970_967055		EcSMS35_0955	HNH endonuclease family protein
CU928161_2186995		ECS88_2206	putative protein lysA from Bacteriophage P2
CU928161_2189029		ECS88_2211	Terminase, endonuclease subunit (GpM)
CU928161_2196294		ECS88_2218	putative portal vertex protein (GpQ)
CU928161_2199617		ECS88_2220	Replication gene A protein (GpA)
CU928161_2201889		ECS88_2221	conserved hypothetical protein
CU928161_2203653	cox	ECS88_2226	regulatory protein
CU928161_2204043		ECS88_2227	repressor protein C
CU928161_2204458		ECS88_2228	integrase (part 1)
CU928163_1034718		ECUMN_1005	putative glucosidase
CU928163_1037096		ECUMN_1006	Putative hexuronate transporter
CU928163_1038614		ECUMN_1008	putative transcriptional regulator
CU928163_154364		ECUMN_0133	conserved hypothetical protein; putativeexported protein
CU928163_155666		ECUMN_0134	conserved hypothetical protein, putativefimbrial protein
CU928163_156279		ECUMN_0135	conserved hypothetical protein; putativeexported protein, putative adhesin
CU928163_156858		ECUMN_0136	Outer membrane usher protein htrE precursor(Heat shock protein E)
CU928163_159493		ECUMN_0137	Chaperone protein ecpD precursor
CU928163_1796438		ECUMN_1771	putative Tas protein
CU928163_1797459		ECUMN_1772	conserved hypothetical protein
CU928163_287150	lfiR	ECUMN_0252	Flagellar biosynthetic protein fliR
CU928163_288209	lfiP	ECUMN_0254	Lateral flagellar exportassembly protein,FliP-like
CU928163_289322	lfiM	ECUMN_0256	Lateral flagellar exportassembly proteinFlagellar motor switch C-ring (FliM-like)
CU928163_295242	lgiI	ECUMN_0262	Flagellum-specific ATP synthase, Lateralflagellar exportassembly protein
CU928163_296582	lfiJ	ECUMN_0263	Lateral flagellar exportassembly protein(LfiJ-like)
CU928163_297019		ECUMN_0264	Glycerol-3-phosphate cytidylyltransferase,CDP-glycerol pyrophosphorylase (Teichoic acid biosynthesisprotein D)
CU928163_300217	lafV	ECUMN_0266	putative lysine-N-methylase, Lateral flagellarassociated protein (FliBFliUV-like)
CU928163_302862	lfgB	ECUMN_0270	Lateral flagellar rod protein (FlgB-like)
CU928163_305720	lfgF	ECUMN_0274	Lateral flagellar rod protein (FlgF-like)
CU928163_307628	lfgH	ECUMN_0276	Flagellar L-ring protein 2 precursor (Basal bodyL-ring protein 2) (FlgH-like)
CU928163_308293	lfgI	ECUMN_0277	Flagellar P-ring protein 2 precursor (Basal bodyP-ring protein 2)(flgL-like)
CU928163_309408	lfgJ	ECUMN_0278	Lateral flagellar peptidoglycan hydrolase(FlgJ-like)
CU928163_312220	lafW	ECUMN_0281	putative Lateral flagellar hook associatedprotein
CU928163_313981	lafZ	ECUMN_0284	Lateral flagellar transmembrane regulator
CU928163_315243	lafA	ECUMN_0285	Lateral flagellin (FliC-like)
CU928163_318472	lafE	ECUMN_0289	Lateral flagellar hook length control protein(FliK-like)
CU928163_320025		ECUMN_0291	putative RNA polymerase sigma factor forflagellar operon (FliA lafS-like)
CU928163_3311687		ECUMN_3200	type III secretion apparatus protein
CU928163_3312135		ECUMN_3201	ATP synthase spaL (Invasion protein invC)
CU928163_3313459	invA	ECUMN_3202	invasion protein
CU928163_3315512		ECUMN_3203	secreted protein
CU928163_3316662		ECUMN_3204	Protein invG precursor
CU928163_3318362		ECUMN_3205	Invasion protein invF (Transcriptional regulatorinvF)
CU928163_336526		ECUMN_0311	Putative LysR-like transcriptional regulator
CU928163_337576		ECUMN_0312	conserved hypothetical protein; putativeexported protein, putative hydrolase
CU928163_338809	opdE	ECUMN_0313	Transcription regulatory protein opdE
CU928163_4301382		ECUMN_4181	conserved hypothetical protein, putative typeIII secretion chaperone
CU928163_4305115		ECUMN_4184	conserved hypothetical protein
CU928163_4306667		ECUMN_4185	putative Transcriptional regulator
CU928163_4330717		ECUMN_4199	conserved hypothetical protein
CU928163_4332462		ECUMN_4200	conserved hypothetical protein
CU928163_4381304		ECUMN_4247	conserved hypothetical protein, putative ATPaseinvolved in DNA repair
CU928163_4385675		ECUMN_4249	conserved hypothetical protein, putative ATPaseinvolved in DNA repair
CU928163_494200		ECUMN_0457	conserved hypothetical protein, putativePentapeptide repeats domains
CU928163_5044091		ECUMN_4879	hypothetical protein from bacteriophage origin
CU928163_572023	siiCA	ECUMN_0526	outer membrane transport protein, type Isecretion
CU928163_573487	siiEA	ECUMN_0527	adhesin for cattle intestine colonization
CU928163_600837		ECUMN_0534	conserved hypothetical protein
CU928163_865316		ECUMN_0808	putative LysR-like transcriptional regulator
CU928163_866255		ECUMN_0809	Cob(I)yrinic acid a,c-diamideadenosyltransferase
CU928163_870068		ECUMN_0812	conserved hypothetical protein
CU928163_870382		ECUMN_0813	putative 3-methylaspartate ammonia-lyase,glutamate mutase
CU928163_871756		ECUMN_0814	Methylaspartate ammonia-lyase(Beta-methylaspartase)
CU928163_872997		ECUMN_0815	Methylaspartate mutase E chain (Glutamate mutaseepsilon subunit)
CU928163_875849		ECUMN_0817	Methylaspartate mutase S chain (Glutamate mutasesigma subunit)
CU928163_876846		ECUMN_0819	conserved hypothetical protein
CU928163_938110		ECUMN_0896	putative phage head-tail adaptor
CU928163_939721		ECUMN_0900	Tail sheath protein
CU928163_943910		ECUMN_0904	Tail DNA circulation protein
CU928164_1678325		ECIAI39_1607	conserved hypothetical protein
CU928164_1999096		ECIAI39_1925	conserved hypothetical protein
CU928164_2050866		ECIAI39_1996	hypothetical protein
CU928164_2052859		ECIAI39_2000	putative cytoplasmic protein
CU928164_2942646		ECIAI39_2834	Tail protein
CU928164_308144		ECIAI39_0278	conserved hypothetical protein
CU928164_3552009	papG	ECIAI39_3398	Fimbrial adhesin PapG precursor (fragment)
CU928164_3552571	papG	ECIAI39_3399	Fimbrial adhesin PapG precursor (fragment)
CU928164_3553636	papE	ECIAI39_3401	Fimbrial tip protein PapE
CU928164_4363387		ECIAI39_4190	putative homolog to shiA (SHI-2 pathogenicityisland of Shigella flexneri)
CU928164_4426636		ECIAI39_4258	putative invasin
CU928164_4911857		ECIAI39_4711	Antitoxin RelB
CU928164_502820		ECIAI39_0469	conserved hypothetical protein
CU928164_726956		ECIAI39_0687	conserved hypothetical protein
CU928164_738674		ECIAI39_0697	Fumarate hydratase class I, beta subunit,aerobic (Fumarase)
CU928164_740434		ECIAI39_0698	putative symport protein
CU928164_746268	glmL	ECIAI39_0703	glutamate mutase, large subunit, B12-dependent
CU928164_935206		ECIAI39_0884	conserved hypothetical protein
DQ381420_131439		APECO1_O1CoBM153	conserved hypothetical protein
EcoliVR50_1727134		EcoVR50_1642	Hypothetical protein c3148
EcoliVR50_3605609		EcoVR50_3476	ShiA homolog
EcoliVR50_3609263		EcoVR50_3478	Hypothetical protein
EcoliVR50_3611557		EcoVR50_3479	Dr adhesin
EcoliVR50_3612793		EcoVR50_3481	Protein afaD precursor
EcoliVR50_3613252		EcoVR50_3482	Outer membrane usher protein afaC precursor
EcoliVR50_3615874		EcoVR50_3483	Chaperone protein afaB precursor
EcoliVR50_3616974		EcoVR50_3484	F1845 adhesin operon regulatory protein
EcoliVR50_3618777		EcoVR50_3485	Hypothetical protein
EcoliVR50_3620747		EcoVR50_3489	Hypothetical protein
EcoliVR50_3622323		EcoVR50_3492	Hypothetical protein
EcoliVR50_3623086		EcoVR50_3493	Hypothetical protein
EcoliVR50_3628388		EcoVR50_3497	Putative uncharacterized protein
EcoliVR50_3651041		EcoVR50_3527	putative addiction module antidote protein,CC2985 family
EcoliVR50_3651301		EcoVR50_3528	Similar to unknown protein
EcoliVR50_3677111		EcoVR50_3564	hypothetical protein SDY_2848
EcoliVR50_88823		EcoVR50_0080	putative chaperone protein
EcoliVR50_89556		EcoVR50_0081	putative type-1 fimbrial protein
FM180568_1224593		E2348_C_1174	predicted acetyltransferase
FM180568_1225084		E2348_C_1175	predicted protein
FM180568_2570848	yfcO	E2348_C_2472	predicted protein
FM180568_2571713	yfcP	E2348_C_2473	predicted fimbrial subunit protein
FM180568_2572255	yfcQ	E2348_C_2474	predicted fimbrial subunit protein
FM180568_2572731	yfcR	E2348_C_2475	predicted fimbrial protein
FM180568_2574007	yfcU	E2348_C_2477	outer membrane usher protein
FM180568_2576730	yfcV	E2348_C_2478	predicted fimbrial-protein like protein
FM180568_475527		E2348_C_0424	predicted protein
FM180568_476003		E2348_C_0425	predicted autotransporter adhesin, STECautoagglutinating adhesin (Saa)-like protein
FM180568_4870147		E2348_C_4612	McrB family protein, predicted GTPase subunit ofrestriction endonuclease
FM180568_4872198		E2348_C_4613	McrC family protein, predicted McrBC5-methylcytosine restriction system component
FM180568_683641		E2348_C_0615	predicted protein
FM180568_862646		E2348_C_0812	predicted protein
AAJT02000039_2461		EcB7A_5104	lipid A-core:surface polymer ligase WaaL
AAJT02000039_3749		EcB7A_5105	putative beta1,4-galactosyltransferase WaaX
AAJV02000016_104048		EcE22_1267	putative Rz lytic protein
AAJX02000003_52380		EcB171_2752	Aec79
AAJX02000046_3306		EcB171_0972	conserved hypothetical protein
AAKB02000001_1841861		Ec53638_1872	putative lysogenic conversion protein
AAMK02000003_1205		EC1011_2017	tellurite resistance protein TehB
AAMK02000006_52853		EC1011_3359	endodeoxyribonuclease
AAMK02000006_77836		EC1011_3392	phage integrase family protein
AAMK02000033_10075		EC1011_1129	ribitol kinase
AAMK02000033_11762		EC1011_1130	transcriptional regulator
AAMK02000033_6554		EC1011_1126	ribose import ATP-binding protein RbsA 1
AAMK02000033_8057		EC1011_1127	ribose transport system permease protein RbsC
AAMK02000033_9114		EC1011_1128	periplasmic binding protein and sugar bindingdomain, lacI family

## Sheet: p22
Present in p22, but in none of the 6 commensals (MG1655, HS, IAI1, SE11, ED1a and SE15)
Probe ID	Gene	Locus tag	Product
CU928164_2040313		ECIAI39_1981	hypothetical protein
AE014075_2300422		c2465	Hypothetical protein
AE014075_298646		c0327	Conserved hypothetical protein
AE014075_323695		c0348	Hypothetical protein
AE014075_4941885	papF_2	c5180	PapF protein
CDS_7694-6204		HMPREF0358_1463	conserved hypothetical protein
CP000243_4280358		UTI89_C4395	hypothetical protein
CP000247_2052936		ECP_1976	putative D-alanyl carrier protein
CP000247_4200208		ECP_4025	hypothetical protein
CP000247_4754917		ECP_4543	hypothetical protein
CP000468_4312947		APECO1_2645	conserved hypothetical protein
CP000468_4764872	papX	APECO1_2260	putative regulator PapX protein
CU928161_4228340		ECS88_4261	fragment of conserved hypothetical protein (part1)
CU928163_3527180		ECUMN_3415	conserved hypothetical protein
CU928163_3527568		ECUMN_3416	Hypothetical protein
CU928164_3547230		ECIAI39_3392	putative homolog to shiA (SHI-2 pathogenicityisland of Shigella flexneri)
CU928164_3564462		ECIAI39_3417	conserved hypothetical protein; putativeexported protein
CU928164_3564770		ECIAI39_3418	conserved hypothetical protein, putativetranscriptional regulator
CU928164_4785345	papB	ECIAI39_4586	pap operon regulatory protein PapB
EcoliVR50_3665666		EcoVR50_3549	Hypothetical protein c3601
EcoliVR50_3677988		EcoVR50_3565	Hypothetical protein c3618
EcoliVR50_3679928		EcoVR50_3568	secreted auto transpoter toxin
NZ_AAJW02000029_8530		EcE110019_0594	leukotoxin translocation ATP-binding proteinLktB
CU928164_4367382		ECIAI39_4193	putative Prophage integrase (fragment)
EcoliVR50_3628866		EcoVR50_3498	hypothetical protein UTI89_C4950
EcoliVR50_2457486		EcoVR50_2357	Hypothetical protein yfjI
CDS_13960-12848	kfiD	HMPREF0358_4240	UDP-glucose 6-dehydrogenase
CDS_15630-14068		HMPREF0358_4241	glycosyltransferase KfiC
CDS_16203-16628		HMPREF0358_4242	conserved hypothetical protein
CDS_18526-16922		HMPREF0358_4243	kfiB protein
CDS_18909-19448		HMPREF0358_1432	possible integrase catalytic protein
CDS_19677-18961		HMPREF0358_4244	KfiA protein
CDS_5312-4872	vapA	HMPREF0358_4628	possible virulence associated protein VapA
CP000243_4796467	papA	UTI89_C4895	major pilin subunit PapA
CP000468_929686		APECO1_4467	putative phage terminase
CP000468_931566		APECO1_4468	putative phage capsid scaffolding protein
CP000468_937380		APECO1_4477	putative tail protein
CP000970_257263	lfhB	EcSMS35_0242	lateral flagellar export assembly protein LfhB
CP000970_260200	lfiN	EcSMS35_0246	lateral flagellar export assembly protein LfiH
CP000970_262789	lfiE	EcSMS35_0249	lateral flagellar basal body component proteinLfiE
CP000970_270338		EcSMS35_0258	glycosyl transferase, group 2 family protein
CP000970_274459	lfgM	EcSMS35_0261	lateral flagellar anti-sigma factor 28 proteinLfgM
CP000970_276405	lfgD	EcSMS35_0265	lateral flagellar rod protein LfgD
CP000970_277141	lfgE	EcSMS35_0266	lateral flagellar hook protein LfgE
CP000970_291462	lafF	EcSMS35_0281	lateral flagellar basal body-associated proteinLafF
CP000970_4411435		EcSMS35_4311	conserved hypothetical protein
CP000970_4411961		EcSMS35_4313	C4-type zinc finger protein, DksA TraR family
CP000970_4424900		EcSMS35_4327	phage head completion protein GPL
CP000970_4425409		EcSMS35_4328	phage tail protein GpX
CP000970_4425616		EcSMS35_4329	phage holin GpY
CP000970_4425897		EcSMS35_4330	phage lysozyme
CP000970_4426822		EcSMS35_4332	phage lysis timing protein LysB
CP000970_4427355		EcSMS35_4334	phage tail completion protein GpR
CP000970_544178		EcSMS35_0536	conserved hypothetical protein
CU928161_2186995		ECS88_2206	putative protein lysA from Bacteriophage P2
CU928161_2189029		ECS88_2211	Terminase, endonuclease subunit (GpM)
CU928161_2196294		ECS88_2218	putative portal vertex protein (GpQ)
CU928161_2199617		ECS88_2220	Replication gene A protein (GpA)
CU928161_2201889		ECS88_2221	conserved hypothetical protein
CU928163_288209	lfiP	ECUMN_0254	Lateral flagellar exportassembly protein,FliP-like
CU928163_289322	lfiM	ECUMN_0256	Lateral flagellar exportassembly proteinFlagellar motor switch C-ring (FliM-like)
CU928163_295242	lgiI	ECUMN_0262	Flagellum-specific ATP synthase, Lateralflagellar exportassembly protein
CU928163_302862	lfgB	ECUMN_0270	Lateral flagellar rod protein (FlgB-like)
CU928163_307628	lfgH	ECUMN_0276	Flagellar L-ring protein 2 precursor (Basal bodyL-ring protein 2) (FlgH-like)
CU928163_309408	lfgJ	ECUMN_0278	Lateral flagellar peptidoglycan hydrolase(FlgJ-like)
CU928163_313981	lafZ	ECUMN_0284	Lateral flagellar transmembrane regulator
CU928163_315243	lafA	ECUMN_0285	Lateral flagellin (FliC-like)
CU928163_318472	lafE	ECUMN_0289	Lateral flagellar hook length control protein(FliK-like)
CU928163_320025		ECUMN_0291	putative RNA polymerase sigma factor forflagellar operon (FliA lafS-like)
CU928163_5044091		ECUMN_4879	hypothetical protein from bacteriophage origin
CU928164_502820		ECIAI39_0469	conserved hypothetical protein
EcoliVR50_3605609		EcoVR50_3476	ShiA homolog
EcoliVR50_3628388		EcoVR50_3497	Putative uncharacterized protein
EcoliVR50_3677111		EcoVR50_3564	hypothetical protein SDY_2848
FM180568_475527		E2348_C_0424	predicted protein
CP000243_4854179		UTI89_C4947	hypothetical protein
CP000247_362627		ECP_0343	CP4-like integrase
CP000247_363400		ECP_0344	transcriptional regulator MarR family (PapXprotein)
CP000468_307569		APECO1_1714	integrase
CP000468_308942	vat	APECO1_1712	vacuolating autotransporter
CU928161_1201044		ECS88_1188	putative tonB-like membrane protein encodedwithin prophage
CU928161_301440		ECS88_0281	transposase InsA (ORF1) IS1
CU928163_1372684		ECUMN_1341	conserved hypothetical protein frombacteriophage origin
CP000243_1108192	iroN	UTI89_C1118	IroN protein
CU928146_103099	iroD	pECS88_0126	IroD, putative ferric enterochelin esterase
CU928146_104432	iroC	pECS88_0127	IroC, ATP binding cassette (ABC) transporterhomolog
CU928146_99851	iroN	pECS88_0124	IroN, salmochelin siderophore receptor
DQ381420_115797		APECO1_O1CoBM138	IroE
DQ381420_121970	iroB	APECO1_O1CoBM141	IroB
FM180568_9973		E2348_C_0010	transposase of ISEc13
AE014075_1997614		c2163	Hypothetical protein
AE014075_1999554	ybeW	c2164	Chaperone protein hscC
AE014075_2269816		c2454	Hypothetical protein
AE014075_2270909		c2455	Putative peptide synthetase
AE014075_2308283		c2470	Putative peptide polyketide synthase
AE014075_3421802		c3572	Hypothetical protein
AE014075_4943153		c5183	Hypothetical protein
CDS_1050-1427		HMPREF0358_1473	conserved hypothetical protein
CDS_113-529		HMPREF0358_1471	conserved hypothetical protein
CDS_15965-24796		HMPREF0358_2142	polyketide synthase
CDS_269-955		HMPREF0358_4718	membrane-bound protease
CDS_28598-29728	bcd	HMPREF0358_2146	possible butyryl-CoA dehydrogenase
CDS_4293-3148		HMPREF0358_4627	possible F1C fimbrial usher FocD
CDS_45674-47488		HMPREF0358_0416	bacteriophage P4 DNA primase
CP000243_1098007	sfaC	UTI89_C1107	putative S fimbrial switch regulatory protein
CP000243_1098647	sfaB	UTI89_C1108	putative S fimbrial switch regulatory protein
CP000243_1099958	sfaD	UTI89_C1110	S fimbriae minor subunit SfaD
CP000243_1100547	sfaE	UTI89_C1111	S fimbriae periplasmic chaperone SfaE
CP000243_1106260		UTI89_C1116	hypothetical protein
CP000243_2115434		UTI89_C2205	hypothetical protein
CP000243_4820705		UTI89_C4922	hypothetical protein
CP000243_4821053		UTI89_C4923	hypothetical protein
CP000247_2016992		ECP_1963	hypothetical protein
CP000247_2017539		ECP_1964	putative thioesterase
CP000247_2018254		ECP_1965	hypothetical protein
CP000247_2019781		ECP_1966	putative polyketide synthase
CP000247_2026635		ECP_1968	hypothetical drug sodium antiporter
CP000247_2028136		ECP_1969	probable amidase
CP000247_2029592		ECP_1970	putative non-ribosomal peptide synthase
CP000247_2036067		ECP_1971	putative non-ribosomal peptide synthase
CP000247_2042611		ECP_1972	probable polyketide synthase protein
CP000247_2045693		ECP_1973	probable peptide synthetase protein
CP000247_2050537		ECP_1974	putative malonyl-CoA transacylase
CP000247_2053214		ECP_1977	probable 3-hydroxybutyryl-CoA dehydrogenase
CP000247_2054093		ECP_1978	putative polyketide synthase
CP000247_2067001		ECP_1982	probable 4'-phosphopantetheinyl transferase
CP000247_2067881		ECP_1983	IS1400 transposase A
CP000247_2069039		ECP_1986	hypothetical protein
CP000247_2481407		ECP_2371	hypothetical protein YfcO precursor
CP000247_315887		ECP_0297	F1C minor fimbrial subunit F precursor
CP000247_4750281		ECP_4539	outer membrane usher protein PapC precursor
CP000247_4763630		ECP_4555	hemolysin A
CP000468_3324732	papI	APECO1_3517	fimbrial regulatory protein
CP000800_3352444		EcE24377A_3335	conserved hypothetical protein
CU928145_3390457		EC55989_3305	hypothetical protein
CU928161_3239644	papI	ECS88_3267	pap operon regulatory protein PapI
CU928163_3456412	papJ	ECUMN_3335	Protein PapJ precursor, P pilus assembly
CU928164_3176403		ECIAI39_3051	putative 5'-nucleotidase
CU928164_4789720	papD	ECIAI39_4590	Chaperone protein PapD precursor
CU928164_4791079	papK	ECIAI39_4592	Fimbrial adapter PapK precursor
FM180568_772453	gipA	E2348_C_0725	Peyer's patch-specific virulence factor GipA,transposase-like
NZ_AAJW02000029_10672		EcE110019_0595	leukotoxin secretion protein D
AAJU02000003_171105		EcF11_0763	conserved hypothetical protein
AE014075_1156473		c1202	Conserved hypothetical protein
AE014075_1159313		c1205	Hypothetical protein
AE014075_1172485		c1220	Phospho-2-dehydro-3-deoxyheptonate aldolase,Trp-sensitive
AE014075_1173449		c1221	Hypothetical protein
AE014075_1176756	mchB	c1227	MchB protein
AE014075_1210326		c1258	Hypothetical protein
CDS_1323-280		HMPREF0358_2745	conserved hypothetical protein
CDS_19279-19620		HMPREF0358_0591	conserved hypothetical protein
CDS_2138-1122	focH	HMPREF0358_4624	FimH mannose-binding domain protein
CDS_23647-25536		HMPREF0358_0599	enterotoxin
CDS_2586-2083	focG	HMPREF0358_4625	F1C minor fimbrial subunit protein G presursor
CDS_2727-3023		HMPREF0358_4596	conserved hypothetical protein
CDS_2884-1334		HMPREF0358_2746	conserved hypothetical protein
CDS_3226-3615		HMPREF0358_0571	lipoprotein
CDS_3680-4738		HMPREF0358_0572	O-methyltransferase
CDS_37809-37267	focA	HMPREF0358_4711	F1C major fimbrial subunit precursor
CDS_4553-4861		HMPREF0358_4736	conserved hypothetical protein
CDS_5630-5178	mchD	HMPREF0358_4722	MchD protein
CDS_5939-5397		HMPREF0358_4600	conserved hypothetical protein
CDS_6127-6366		HMPREF0358_4739	Cea protein
CDS_6819-7400		HMPREF0358_0577	inner membrane protein
CDS_7206-5656	mchC	HMPREF0358_4723	MchC protein
CDS_7397-8755		HMPREF0358_0578	AMP-dependent synthetase and ligase
CDS_8343-8588
CDS_8742-9095		HMPREF0358_0579	(3R)-hydroxymyristoyl-(acyl carrier protein) dehydratase
CDS_9261-8062		HMPREF0358_4604	cobalamin synthesis protein
CP000243_1084840		UTI89_C1092	putative transposase
CP000243_1085457		UTI89_C1093	possible prophage regulatory protein
CP000243_1089477		UTI89_C1096	hypothetical protein
CP000243_1091770		UTI89_C1099	putative aminotransferase
CP000243_1093070		UTI89_C1100	tagatose-bisphosphate aldolase 2
CP000243_1095846		UTI89_C1103	hypothetical protein
CP000243_1118244		UTI89_C1123	hypothetical protein
CP000243_1127725		UTI89_C1133	hypothetical protein
CP000243_1129663		UTI89_C1134	hypothetical protein
CP000243_1130377		UTI89_C1135	hypothetical protein
CP000243_1130945		UTI89_C1136	hypothetical protein
CP000243_1131288		UTI89_C1137	hypothetical protein
CP000247_1968885		ECP_1933	hypothetical protein
CP000247_301428		ECP_0280	hypothetical protein
CP000247_304806		ECP_0285	ABC transporter ATP-binding protein
CP000247_306132		ECP_0286	hypothetical protein
CP000247_308401		ECP_0289	hypothetical protein
CP000247_331753		ECP_0309	hypothetical membrane protein
CP000247_4755317		ECP_4544	hypothetical protein
CU928163_3453683	papG	ECUMN_3331	Fimbrial PapG protein (P pilus class II adhesin)(PapGII)
CU928163_4048782		ECUMN_3941	putative 1-acylglycerol-3-phosphateO-acyltransferase
CU928163_4054071		ECUMN_3948	putative thioesterase
CU928163_4054490		ECUMN_3949	putative outer membrane lipoprotein carrierprotein
CU928163_4057379		ECUMN_3951	putative lipoprotein
CU928163_4059131		ECUMN_3953	putative 3-hydroxy-fatty acyl-(acyl carrierprotein) dehydratase
CU928163_4059595		ECUMN_3954	putative 3-oxoacyl-[acyl-carrier-protein]reductase
CU928163_4060323		ECUMN_3955	putative beta-ketoacyl-ACP synthase
CU928164_5084128		ECIAI39_4889	putative minor tail protein T of putativeprophage
DQ381420_105216	cvaA	APECO1_O1CoBM124	CvaA
FM180568_2162951		E2348_C_2109	predicted type IV pilin-like protein
FM180568_2168237		E2348_C_2116	predicted P4-family integrase
NC_011993_1600558		LF82_p271	tail component of prophageCP-933K, Pu tat ivetail component of prophage CP-933K (Putativeminorta il protein)
NZ_AAJW02000001_310652		EcE110019_4878	conserved hypothetical protein
NZ_AAJW02000001_310957		EcE110019_4879	conserved hypothetical protein
NZ_AAJW02000001_48217		EcE110019_4634	phage portal protein, lambda family
NZ_AAJW02000001_49739		EcE110019_4635	ATP-dependent protease
NZ_AAJW02000034_51179		EcE110019_4502	conserved hypothetical protein
CP001064_18913		Ec53638_A0336	IS1, orfA
CDS_11179-10928		HMPREF0358_2588	conserved hypothetical protein
CDS_32134-32583		HMPREF0358_2622	phage regluatory protein
CDS_32555-32953		HMPREF0358_2623	phage transcriptional regulator
CDS_6050-5163		HMPREF0358_2581	conserved hypothetical protein
CDS_7813-6056		HMPREF0358_2582	tail tape measure protein, family prophage MuMc02
CDS_8115-7708		HMPREF0358_2583	conserved hypothetical protein
CU928161_3258408		ECS88_3294	putative transposase (fragment)
CU928164_2002172		ECIAI39_1928	Putative DNA-binding protein from phage origin
CU928164_2010489		ECIAI39_1941	Putative DNA-binding protein from phage origin
CU928164_2010947		ECIAI39_1942	hypothetical protein
CU928164_2013603		ECIAI39_1946	Putative phage-related lytic mureintransglycosylase
CU928164_2015300		ECIAI39_1949	conserved hypothetical protein from phageorigin
CU928164_2015611		ECIAI39_1950	conserved hypothetical protein from phageorigin
CU928164_2017748		ECIAI39_1952	conserved hypothetical protein from phageorigin
CU928164_2022815		ECIAI39_1957	conserved hypothetical protein, putativephage-related exported protein
CU928164_2023155		ECIAI39_1958	conserved hypothetical protein from phageorigin
CU928164_2023601		ECIAI39_1959	conserved hypothetical protein
CU928164_2024306		ECIAI39_1961	Putative phage tail sheath protein
CU928164_2025733		ECIAI39_1962	Putative phage tail core protein
CU928164_2026636		ECIAI39_1964	conserved hypothetical protein
CU928164_2030080		ECIAI39_1966	putative phage protein
CU928164_2030961		ECIAI39_1967	putative phage tail protein
CU928164_2031164		ECIAI39_1968	putative control protein for phage late genesexpression
CU928164_2032315		ECIAI39_1969	putative phage baseplate component
CU928164_2033304		ECIAI39_1971	putative bacteriophage baseplate assemblyprotein
CU928164_2034400		ECIAI39_1972	putative phage tail fiber protein
CU928164_2034981		ECIAI39_1973	putative side tail fiber protein homolog fromlambdoid prophage
CU928164_2037048		ECIAI39_1974	putative tail fiber chaperone (assembly protein)from lambdoid prophage
CU928164_2037662		ECIAI39_1975	putative side tail fiber protein homolog fromlambdoid prophage (Fragment)
CU928164_2038246	pin	ECIAI39_1976	DNA-invertase (site specific recombinase) fromprophage
AAJT02000051_13513		EcB7A_4881	conserved hypothetical protein
AAJV02000044_19150		EcE22_0574	gp3
AAKB02000001_1122703		Ec53638_1160	conserved hypothetical protein
AAKB02000001_1122930		Ec53638_1161	conserved hypothetical protein
AAKB02000001_1125538		Ec53638_1168	ExeA protein
AAKB02000001_1126715		Ec53638_1169	gp09
AAKB02000001_1134631		Ec53638_1181	gp25
AAKB02000001_1138609		Ec53638_1186	gp30
AAKB02000001_1140106		Ec53638_1188	gp32
BA000007_1542713		ECs1502	putative excisionase
BA000007_1548910		ECs1514	hypothetical protein
CDS_21238-20894		HMPREF0358_4679	conserved hypothetical protein
CDS_28844-29164		HMPREF0358_4700	conserved hypothetical protein
CDS_5623-4604		HMPREF0358_1821	conserved hypothetical protein
CP000243_2239903	wbgM	UTI89_C2303	putative galactosyltransferase WbgM
CP000243_2241348	wbdM	UTI89_C2304	putative glycosyltransferase WbdM
CP000243_2242451		UTI89_C2305	putative glycosyltransferase
CP000243_2243236	wciP	UTI89_C2306	putative rhamnosyltransferase
CP000243_2244153		UTI89_C2307	bacteriophage HK620 O-antigen modificationprotein
CP000243_2245400	rfbE	UTI89_C2308	putative O-antigen transporter
CP000243_2246644	rfbC	UTI89_C2309	dTDP-4-dehydrorhamnose 3,5-epimerase(dTDP-4-keto-6-deoxyglucose 3,5-epimerase)(dTDP-L-rhamnose synthetase)
CP000243_945933		UTI89_C0963	hypothetical protein
CP000243_946360		UTI89_C0964	hypothetical protein
CP000247_2957317		ECP_2811	hypothetical protein
CP000247_2958190		ECP_2812	hypothetical protein
CP000247_3992418		ECP_3825	hypothetical protein
CP000247_4000591		ECP_3830	hypothetical urea transporter
CP000247_4747764		ECP_4535	PapE protein
CP000468_266546	aec14	APECO1_1755	conserved hypothetical protein
CP000468_267585		APECO1_1753	conserved hypothetical protein
CP000468_268999	aec11	APECO1_1752	conserved hypothetical protein
CP000468_922629		APECO1_4462	conserved hypothetical protein
CP000800_1401710		EcE24377A_1400	phage N-6-adenine-methyltransferase
CP000970_259176	lfiQ	EcSMS35_0244	lateral flagellar export assembly protein LfiQ
CP000970_268659		EcSMS35_0256	hypothetical protein
CP000970_269191		EcSMS35_0257	hypothetical protein
CP000970_288349	lafB	EcSMS35_0277	lateral flagellar hook associated protein 2
CP000970_4408933		EcSMS35_4307	site-specific recombinase, phage integrasefamily
CU928145_1785760		EC55989_1721	hypothetical protein
CU928145_2150184	parM	EC55989_2099	Plasmid segregation protein parM (Protein stbA)(ParA locus 36 kDa protein)
CU928145_2151148		EC55989_2100	Putative stability partitioning protein phageencoded (Putative plasmid partition protein) (modularprotein)
CU928145_3428639		EC55989_3340	conserved hypothetical protein
CU928145_4995161		EC55989_4884	hypothetical protein
CU928145_4996027		EC55989_4885	conserved hypothetical protein
CU928161_2186437		ECS88_2204	putative host lysis related protein fromprophage
CU928161_2202975		ECS88_2224	Replication gene B protein (GpB)
CU928161_3261724		ECS88_3296	conserved hypothetical protein
CU928163_1354347	dicB	ECUMN_1307	Cell division inhibition protein dicB frombacteriophage origin
CU928163_303230	lfgC	ECUMN_0271	putative Flagellar basal-body rod protein flgC (proximal rod protein)
CU928163_4052391		ECUMN_3947	putative acyltransferase
EcoliVR50_1258021		EcoVR50_1194	prophage CP-933R unknown protein
EcoliVR50_2270546		EcoVR50_2177	LygD
EcoliVR50_2276009		EcoVR50_2185	Hypothetical protein
EcoliVR50_2276652		EcoVR50_2186	Hypothetical protein
EcoliVR50_3659224		EcoVR50_3540	major pilin subunit PapA
FM180568_1072114		E2348_C_1029	predicted minor tail protein
FM180568_1268129		E2348_C_1217	predicted integrase
FM180568_3959031	lpfE	E2348_C_3794	predicted fimbrial protein precursor
FM180568_3960638	lpfC	E2348_C_3796	predicted fimbrial usher protein
FM180568_3963241	lpfB	E2348_C_3797	predicted fimbrial chaperone
NC_011993_1490404		LF82_p229	hypothetical protein
NC_011993_1491338		LF82_p230	hypothetical protein
NC_011993_1600956		LF82_p272	tail component of prophageCP-933K
NC_011993_4128073		LF82_p602	hydrolase
NC_011993_4128768		LF82_p603	inner membrane protein
NC_011993_4130853		LF82_p605	membrane-associated metal-dependent hydrolase
NC_011993_4131718		LF82_p606	periplasmic protein
NC_011993_4132764		LF82_p607	cytoplasmic protein
NZ_AAJW02000001_311406		EcE110019_4881	hypothetical protein
NZ_AAJW02000001_311764		EcE110019_4882	conserved hypothetical protein
NZ_AAJW02000023_56779		EcE110019_2383	conserved domain protein
NZ_AAJW02000023_57086		EcE110019_2384	repressor protein C2
NZ_AAJW02000023_58197		EcE110019_2386	conserved hypothetical protein
AAJT02000051_13828		EcB7A_4882	conserved hypothetical protein
AAJT02000051_18169		EcB7A_4888	gp41
AAJT02000051_20149		EcB7A_4892	hypothetical protein
AAJT02000051_22177		EcB7A_4893	conserved hypothetical protein
AAJU02000015_34027		EcF11_2101	conserved hypothetical protein
AAJU02000015_34910		EcF11_2102	oligogalacturonate-specific porin protein
AAJU02000015_35740		EcF11_2103	conserved hypothetical protein
AAJU02000015_36892		EcF11_2104	putative PfkB domain protein
AAJU02000015_37811		EcF11_2105	SIS domain protein
AAJU02000015_38809		EcF11_2106	putative ADP-ribosylglycohydrolase
AAJU02000015_39899		EcF11_2107	putative transcriptional regulator, GntR family
AAJU02000015_40938		EcF11_2108	sugar
AAJV02000067_479		EcE22_3642	hypothetical protein
AAJV02000116_731		EcE22_0515	conserved hypothetical protein
AAJX02000031_35091		EcB171_4260	conserved hypothetical protein
AAJX02000031_37398		EcB171_4266	conserved hypothetical protein
AAJX02000138_422		EcB171_5140	conserved hypothetical protein
AAMK02000026_13533		EC1011_1174	prophage protein

## Sheet: p29
Present in p29, but in none of the 6 commensals (MG1655, HS, IAI1, SE11, ED1a and SE15)
Probe ID	Gene	Locus tag	Product
CU928164_2040313		ECIAI39_1981	hypothetical protein
AE014075_298646		c0327	Conserved hypothetical protein
AE014075_4941885	papF_2	c5180	PapF protein
CP000247_4200208		ECP_4025	hypothetical protein
EcoliVR50_3677988		EcoVR50_3565	Hypothetical protein c3618
EcoliVR50_3679928		EcoVR50_3568	secreted auto transpoter toxin
CP000970_257263	lfhB	EcSMS35_0242	lateral flagellar export assembly protein LfhB
CP000970_262789	lfiE	EcSMS35_0249	lateral flagellar basal body component proteinLfiE
CP000970_274459	lfgM	EcSMS35_0261	lateral flagellar anti-sigma factor 28 proteinLfgM
CP000970_277141	lfgE	EcSMS35_0266	lateral flagellar hook protein LfgE
CU928163_288209	lfiP	ECUMN_0254	Lateral flagellar exportassembly protein,FliP-like
CU928163_302862	lfgB	ECUMN_0270	Lateral flagellar rod protein (FlgB-like)
CU928163_307628	lfgH	ECUMN_0276	Flagellar L-ring protein 2 precursor (Basal bodyL-ring protein 2) (FlgH-like)
CU928163_309408	lfgJ	ECUMN_0278	Lateral flagellar peptidoglycan hydrolase(FlgJ-like)
CU928163_313981	lafZ	ECUMN_0284	Lateral flagellar transmembrane regulator
CU928163_315243	lafA	ECUMN_0285	Lateral flagellin (FliC-like)
CU928163_318472	lafE	ECUMN_0289	Lateral flagellar hook length control protein(FliK-like)
CU928163_320025		ECUMN_0291	putative RNA polymerase sigma factor forflagellar operon (FliA lafS-like)
CU928163_5044091		ECUMN_4879	hypothetical protein from bacteriophage origin
CU928164_502820		ECIAI39_0469	conserved hypothetical protein
CP000247_362627		ECP_0343	CP4-like integrase
CU928161_1201044		ECS88_1188	putative tonB-like membrane protein encodedwithin prophage
CU928163_1372684		ECUMN_1341	conserved hypothetical protein frombacteriophage origin
CP000243_1108192	iroN	UTI89_C1118	IroN protein
CU928146_99851	iroN	pECS88_0124	IroN, salmochelin siderophore receptor
CDS_269-955	-	HMPREF0358_4718	membrane-bound protease
CU928145_3390457		EC55989_3305	hypothetical protein
CDS_5630-5178	mchD	HMPREF0358_4722	MchD protein
CDS_7206-5656	mchC	HMPREF0358_4723	MchC protein
CDS_8343-8588
CP000247_304806		ECP_0285	ABC transporter ATP-binding protein
DQ381420_105216	cvaA	APECO1_O1CoBM124	CvaA
CU928161_3258408		ECS88_3294	putative transposase (fragment)
CP000970_259176	lfiQ	EcSMS35_0244	lateral flagellar export assembly protein LfiQ
CU928145_3428639		EC55989_3340	conserved hypothetical protein
CU928163_303230	lfgC	ECUMN_0271	putative Flagellar basal-body rod protein flgC (proximal rod protein)
CP000468_4586043		APECO1_2419	putative transmembrane transport protein
CP000243_4833855		UTI89_C4933	hypothetical protein
CP000970_264759	lfiG	EcSMS35_0251	lateral flagellar C-ring switch protein LfiG
CP000970_268252		EcSMS35_0255	cytidyltransferase-related domain protein
CP000970_282527	lfgK	EcSMS35_0272	lateral flagellar hook associated protein 1
CP000970_290085	lafD	EcSMS35_0279	lateral flagellar chaperone protein LafD
CU928163_297019		ECUMN_0264	Glycerol-3-phosphate cytidylyltransferase,CDP-glycerol pyrophosphorylase (Teichoic acid biosynthesisprotein D)
CU928163_305720	lfgF	ECUMN_0274	Lateral flagellar rod protein (FlgF-like)
CU928164_4363387		ECIAI39_4190	putative homolog to shiA (SHI-2 pathogenicityisland of Shigella flexneri)
EcoliVR50_88823		EcoVR50_0080	putative chaperone protein
EcoliVR50_89556		EcoVR50_0081	putative type-1 fimbrial protein
AAMK02000003_1205		EC1011_2017	tellurite resistance protein TehB
DQ381420_1044	sopA	APECO1_O1CoBM3	SopA
DQ381420_126696		APECO1_O1CoBM147	conserved hypothetical protein
BA000007_1248144		ECs1163	hypothetical protein
NC_011993_1221387		LF82_p188	hypothetical protein
AE014075_288306		c0315	Hypothetical protein
DQ381420_128970		APECO1_O1CoBM150	hypothetical protein
DQ381420_129609		APECO1_O1CoBM151	conserved hypothetical protein
DQ381420_2219	sopB	APECO1_O1CoBM4	SopB
CP000468_4752659		APECO1_2272	conserved hypothetical protein
CP001064_182921		Ec53638_A0242	glycerol-3-phosphate transporter
CU928146_20160		pECS88_0023	hypothetical protein
CU928149_18271		p2ECUMN_0026	Putative pilx8 protein
CU928149_19229		p2ECUMN_0027	Putative TrbL VirB6 plasmid conjugal transferprotein
DQ381420_132442		APECO1_O1CoBM154	conserved hypothetical protein
DQ381420_151847	eno	APECO1_O1CoBM176	Eno
DQ381420_169634	etsA	APECO1_O1CoBM197	EtsA
AE005174_1509932		Z1629	hypothetical protein
AE005174_1510441		Z1630	hypothetical protein
BA000007_1434621		ECs1383	hypothetical protein
BA000007_1435364		ECs1384	hypothetical protein
BA000007_2867412		ECs2917	putative fimbrial-like protein
BA000007_3855160		ECs3847	hypothetical protein
CP000800_3340022		EcE24377A_3324	hypothetical protein
CP000801_2674		EcE24377A_A0002	hypothetical protein
CP000970_279159	lfgG	EcSMS35_0268	lateral flagellar rod protein LfgG
CP000970_292681	lafT	EcSMS35_0283	lateral flagellar motor protein A
CP001064_100073		Ec53638_A0129	TraY protein
CP001064_78623		Ec53638_A0430	conserved hypothetical protein
CP001065_12520		Ec53638_A0025	replication regulatory protein repA2
CU928145_1430726		EC55989_1386	putative phage regulatory protein
CU928145_1431288		EC55989_1387	conserved hypothetical protein
CU928145_3342583		EC55989_3262	conserved hypothetical protein
CU928145_3343104		EC55989_3263	hypothetical protein
CU928145_3343569		EC55989_3265	Helicase
CU928145_3346438		EC55989_3266	conserved hypothetical protein, putative ATPase
CU928145_3349849		EC55989_3268	DNA methylase N-4N-6
CU928145_3354439		EC55989_3270	hypothetical protein
CU928145_3369231		EC55989_3283	conserved hypothetical protein
CU928145_3371784		EC55989_3284	conserved hypothetical protein; putativeexported protein
CU928145_3375194		EC55989_3285	conserved hypothetical protein
CU928145_3375781		EC55989_3286	hypothetical protein
CU928145_3376123		EC55989_3287	conserved hypothetical protein
CU928145_3378113		EC55989_3289	conserved hypothetical protein
CU928145_3379502		EC55989_3291	hypothetical protein
CU928145_3379980		EC55989_3292	conserved hypothetical protein
CU928145_3381975		EC55989_3293	conserved hypothetical protein
CU928145_3382898		EC55989_3294	conserved hypothetical protein
CU928145_3384693		EC55989_3295	hypothetical protein
CU928145_3385125		EC55989_3296	hypothetical protein
CU928145_3385641		EC55989_3297	conserved hypothetical protein
CU928145_3387122		EC55989_3298	conserved hypothetical protein
CU928145_3389332		EC55989_3300	putative transposase (fragment), IS630 family
CU928145_3389876		EC55989_3302	putative transposase (fragment), IS630 family
CU928145_3391663		EC55989_3309	conserved hypothetical protein
CU928145_3392052		EC55989_3310	conserved hypothetical protein
CU928145_3394967		EC55989_3314	conserved hypothetical protein
CU928145_3398367		EC55989_3316	putative UvrD REP helicase
CU928145_3400348		EC55989_3317	hypothetical protein
CU928145_3401747		EC55989_3318	conserved hypothetical protein
CU928145_3402305		EC55989_3319	conserved hypothetical protein
CU928145_3402739		EC55989_3320	conserved hypothetical protein
CU928145_3403256		EC55989_3321	conserved hypothetical protein
CU928145_3404311		EC55989_3322	conserved hypothetical protein
CU928145_3406082		EC55989_3323	hypothetical protein; putative membrane protein
CU928145_3406776		EC55989_3324	conserved hypothetical protein
CU928145_3408374		EC55989_3325	conserved hypothetical protein; putativemembrane protein
CU928145_3411756		EC55989_3326	conserved hypothetical protein
CU928145_3412908		EC55989_3327	conserved hypothetical protein
CU928145_3413206		EC55989_3328	Conserved hypothetical protein. Putativeexported protein
CU928145_3414027		EC55989_3329	conserved hypothetical protein; putativeexported protein
CU928145_3414724		EC55989_3330	conserved hypothetical protein
CU928145_3416403		EC55989_3331	conserved hypothetical protein
CU928145_3419451		EC55989_3333	hypothetical protein
CU928145_3420014		EC55989_3334	putative chaperone clpB
CU928145_3423337		EC55989_3336	conserved hypothetical protein; putativemembrane protein
CU928145_3425070		EC55989_3337	conserved hypothetical protein; putativemembrane protein
CU928145_3425720		EC55989_3338	conserved hypothetical protein
CU928149_16135		p2ECUMN_0024	Putative pilx10 protein, putative bacterialconjugation TrbI-like protein
CU928149_20372		p2ECUMN_0028	hypothetical protein; putative exported protein
CU928149_26122	taxC	p2ECUMN_0035	Nickase
CU928161_2500200		ECS88_2500	putative phage regulatory protein
CU928161_2522989		ECS88_2534	hypothetical protein
CU928161_2530941		ECS88_2551	conserved hypothetical protein
CU928161_2531473		ECS88_2552	conserved hypothetical protein
CU928161_3251790		ECS88_3285	conserved hypothetical protein; putativetranscriptional regulator
CU928163_317767	lafC	ECUMN_0287	Lateral flagellar chaperone protein (FliS-like)
DQ381420_113050		APECO1_O1CoBM136	conserved hypothetical protein
DQ381420_138064		APECO1_O1CoBM162	conserved hypothetical protein; similar toAAO49624
DQ381420_138631		APECO1_O1CoBM163	conserved hypothetical protein
DQ381420_151126	crcB	APECO1_O1CoBM174	CrcB
DQ381420_162836	hlyF	APECO1_O1CoBM189	HlyF
DQ381420_19026	traJ	APECO1_O1CoBM27	TraJ
DQ381420_33834	trbA	APECO1_O1CoBM47	TrbA
DQ517526_63202		APECO1_O1R55	putative protein kinase
DQ517526_64727		APECO1_O1R56	conserved hypothetical protein
DQ517526_66364	terY3	APECO1_O1R57	TerY3
DQ517526_67490	terY2	APECO1_O1R58	TerY2
DQ517526_68128	terX	APECO1_O1R59	TerX
DQ517526_68792	terY1	APECO1_O1R60	TerY1
DQ517526_69893	terW	APECO1_O1R61	TerW
DQ517526_70378		APECO1_O1R62	conserved hypothetical protein
DQ517526_71597		APECO1_O1R63	conserved hypothetical protein
DQ517526_72553		APECO1_O1R64	putative ATP-binding protein
DQ517526_74400		APECO1_O1R66	hypothetical protein
DQ517526_75552		APECO1_O1R67	conserved hypothetical protein
DQ517526_76935	terZ	APECO1_O1R68	TerZ
DQ517526_77516	terA	APECO1_O1R69	TerA
DQ517526_78696	terB	APECO1_O1R70	TerB
EcoliVR50_1285717		EcoVR50_1226	putative membrane protein
EcoliVR50_4433491		EcoVR50_4288	Lipopolysaccharide 1,2 -N-acetylglucosaminetransferase
EcoliVR50_4439575		EcoVR50_4294	WaaS
FM180568_1121713		E2348_C_1073	predicted protein
FM180568_1123602		E2348_C_1074	predicted protein
FM180568_3002834		E2348_C_2912
FM180568_3342182		E2348_C_3224
FM180569_14191		E2348_P1_017
NZ_AAJW02000034_20843		EcE110019_4462	conserved hypothetical protein
NZ_AAJW02000075_799		EcE110019_4199	AAA ATPase, central domain protein
AAJX02000139_1145		EcB171_3089	conserved hypothetical protein

## Sheet: p30
Present in p30, but in none of the 6 commensals (MG1655, HS, IAI1, SE11, ED1a and SE15)
Probe ID	Gene	Locus tag	Product
CU928164_2040313		ECIAI39_1981	hypothetical protein
AE014075_4941885	papF_2	c5180	PapF protein
CP000247_4200208		ECP_4025	hypothetical protein
CU928163_5044091		ECUMN_4879	hypothetical protein from bacteriophage origin
CU928164_502820		ECIAI39_0469	conserved hypothetical protein
CP000247_362627		ECP_0343	CP4-like integrase
CU928161_1201044		ECS88_1188	putative tonB-like membrane protein encodedwithin prophage
CU928163_1372684		ECUMN_1341	conserved hypothetical protein frombacteriophage origin
CU928161_3258408		ECS88_3294	putative transposase (fragment)
CP000468_4586043		APECO1_2419	putative transmembrane transport protein
CP000243_4833855		UTI89_C4933	hypothetical protein
DQ381420_1044	sopA	APECO1_O1CoBM3	SopA
DQ381420_126696		APECO1_O1CoBM147	conserved hypothetical protein
BA000007_1248144		ECs1163	hypothetical protein
NC_011993_1221387		LF82_p188	hypothetical protein
DQ381420_128970		APECO1_O1CoBM150	hypothetical protein
DQ381420_129609		APECO1_O1CoBM151	conserved hypothetical protein
DQ381420_2219	sopB	APECO1_O1CoBM4	SopB
CP000468_4752659		APECO1_2272	conserved hypothetical protein
CP001064_182921		Ec53638_A0242	glycerol-3-phosphate transporter
CU928146_20160		pECS88_0023	hypothetical protein
CU928149_18271		p2ECUMN_0026	Putative pilx8 protein
CU928149_19229		p2ECUMN_0027	Putative TrbL VirB6 plasmid conjugal transferprotein
DQ381420_132442		APECO1_O1CoBM154	conserved hypothetical protein
DQ381420_151847	eno	APECO1_O1CoBM176	Eno
DQ381420_169634	etsA	APECO1_O1CoBM197	EtsA
CP001064_100073		Ec53638_A0129	TraY protein
CP001065_12520		Ec53638_A0025	replication regulatory protein repA2
CU928145_3391663		EC55989_3309	conserved hypothetical protein
CU928149_16135		p2ECUMN_0024	Putative pilx10 protein, putative bacterialconjugation TrbI-like protein
CU928149_20372		p2ECUMN_0028	hypothetical protein; putative exported protein
CU928149_26122	taxC	p2ECUMN_0035	Nickase
CU928161_2500200		ECS88_2500	putative phage regulatory protein
CU928161_2522989		ECS88_2534	hypothetical protein
CU928161_2530941		ECS88_2551	conserved hypothetical protein
CU928161_2531473		ECS88_2552	conserved hypothetical protein
CU928161_3251790		ECS88_3285	conserved hypothetical protein; putativetranscriptional regulator
DQ381420_138064		APECO1_O1CoBM162	conserved hypothetical protein; similar toAAO49624
DQ381420_138631		APECO1_O1CoBM163	conserved hypothetical protein
DQ381420_151126	crcB	APECO1_O1CoBM174	CrcB
DQ381420_162836	hlyF	APECO1_O1CoBM189	HlyF
DQ381420_19026	traJ	APECO1_O1CoBM27	TraJ
EcoliVR50_1285717		EcoVR50_1226	putative membrane protein
NZ_AAJW02000075_799		EcE110019_4199	AAA ATPase, central domain protein
AAJX02000139_1145		EcB171_3089	conserved hypothetical protein
CP000243_4280358		UTI89_C4395	hypothetical protein
CP000468_4312947		APECO1_2645	conserved hypothetical protein
CP000468_4764872	papX	APECO1_2260	putative regulator PapX protein
CU928161_4228340		ECS88_4261	fragment of conserved hypothetical protein (part1)
CU928164_3547230		ECIAI39_3392	putative homolog to shiA (SHI-2 pathogenicityisland of Shigella flexneri)
CU928164_4785345	papB	ECIAI39_4586	pap operon regulatory protein PapB
EcoliVR50_2457486		EcoVR50_2357	Hypothetical protein yfjI
CP000970_544178		EcSMS35_0536	conserved hypothetical protein
FM180568_475527		E2348_C_0424	predicted protein
CP000247_363400		ECP_0344	transcriptional regulator MarR family (PapXprotein)
CP000468_307569		APECO1_1714	integrase
CP000468_308942	vat	APECO1_1712	vacuolating autotransporter
CU928161_301440		ECS88_0281	transposase InsA (ORF1) IS1
CU928146_103099	iroD	pECS88_0126	IroD, putative ferric enterochelin esterase
CU928146_104432	iroC	pECS88_0127	IroC, ATP binding cassette (ABC) transporterhomolog
DQ381420_115797		APECO1_O1CoBM138	IroE
DQ381420_121970	iroB	APECO1_O1CoBM141	IroB
AE014075_4943153		c5183	Hypothetical protein
CP000247_4750281		ECP_4539	outer membrane usher protein PapC precursor
CP000468_3324732	papI	APECO1_3517	fimbrial regulatory protein
CU928161_3239644	papI	ECS88_3267	pap operon regulatory protein PapI
CU928163_3456412	papJ	ECUMN_3335	Protein PapJ precursor, P pilus assembly
CU928164_3176403		ECIAI39_3051	putative 5'-nucleotidase
CU928164_4789720	papD	ECIAI39_4590	Chaperone protein PapD precursor
CU928164_4791079	papK	ECIAI39_4592	Fimbrial adapter PapK precursor
AAJU02000003_171105		EcF11_0763	conserved hypothetical protein
CU928163_3453683	papG	ECUMN_3331	Fimbrial PapG protein (P pilus class II adhesin)(PapGII)
CU928164_5084128		ECIAI39_4889	putative minor tail protein T of putativeprophage
NC_011993_1600558		LF82_p271	tail component of prophageCP-933K, Pu tat ivetail component of prophage CP-933K (Putativeminorta il protein)
NZ_AAJW02000001_48217		EcE110019_4634	phage portal protein, lambda family
NZ_AAJW02000001_49739		EcE110019_4635	ATP-dependent protease
CP000468_266546	aec14	APECO1_1755	conserved hypothetical protein
CP000468_267585		APECO1_1753	conserved hypothetical protein
CP000468_268999	aec11	APECO1_1752	conserved hypothetical protein
CU928161_3261724		ECS88_3296	conserved hypothetical protein
NZ_AAJW02000001_311406		EcE110019_4881	hypothetical protein
CP000970_4877157		EcSMS35_4784	conserved hypothetical protein
CU928164_4794146	tia	ECIAI39_4596	Tia invasion determinant
CP000243_2913287		UTI89_C2970	bacteriophage V tail protein
CP000243_2915264		UTI89_C2971	hypothetical protein
CP000468_2924876		APECO1_3905	bacteriophage V tail protein
CP000468_2925301		APECO1_3904	bacteriophage V tail protein
CP000468_2930148		APECO1_3900	conserved hypothetical protein
CP000468_2932575		APECO1_3897	conserved hypothetical protein
CP000468_2939609		APECO1_3889	bacteriophage V small terminase subunit
CP000970_966753		EcSMS35_0954	putative DNA packaging, phage QLRG family
CP000970_967055		EcSMS35_0955	HNH endonuclease family protein
CU928163_600837		ECUMN_0534	conserved hypothetical protein
CU928163_938110		ECUMN_0896	putative phage head-tail adaptor
CU928163_939721		ECUMN_0900	Tail sheath protein
CU928163_943910		ECUMN_0904	Tail DNA circulation protein
CU928164_2942646		ECIAI39_2834	Tail protein
DQ381420_131439		APECO1_O1CoBM153	conserved hypothetical protein
EcoliVR50_1727134		EcoVR50_1642	Hypothetical protein c3148
FM180568_476003		E2348_C_0425	predicted autotransporter adhesin, STECautoagglutinating adhesin (Saa)-like protein
AAMK02000006_52853		EC1011_3359	endodeoxyribonuclease
AAMK02000006_77836		EC1011_3392	phage integrase family protein
CU928164_1993080		ECIAI39_1918	conserved hypothetical protein
CP000468_3322709	papH	APECO1_3520	minor pilin subunit PapH
CP000468_3317623	papE	APECO1_3525	PapE protein
CP000971_129067	pemK	EcSMS35_A0164	stable plasmid inheritance protein PemK
CP000971_129401	pemI	EcSMS35_A0165	stable plasmid inheritance protein PemI
CP000971_129751		EcSMS35_A0166	CAAX amino terminal protease family
CU928148_49400		p1ECUMN_0067	hypothetical protein
NZ_AAJW02000024_15872		EcE110019_2146	restriction endonuclease
NZ_AAJW02000024_19552		EcE110019_2149	protein HsdR
CP000243_1243198		UTI89_C1271	hypothetical protein
CP000468_3143558		APECO1_3699	conserved hypothetical protein
DQ381420_123284		APECO1_O1CoBM142	conserved hypothetical protein
DQ381420_124321		APECO1_O1CoBM143	conserved hypothetical protein
NC_011993_1008418		LF82_p109	Bacteriophage 343 regulatory protein CII
CP000468_2950907		APECO1_3871	conserved hypothetical protein
CP000468_2953901		APECO1_3867	conserved hypothetical protein
CP000468_2954976		APECO1_3866	conserved hypothetical protein
CP000970_964984		EcSMS35_0952	phage prohead protease, HK97 family
CU928149_17337		p2ECUMN_0025	Putative pilx9 protein, putative conjugaltransfer protein, putative exported protein
AAMK02000043_8062		EC1011_4676	drug metabolite transporter
AE005174_3006548		Z3362	putative superinfection exclusion protein B ofprophage CP-933V
CDS_44428-44652		HMPREF0358_0411	conserved hypothetical protein
CDS_45230-45430		HMPREF0358_0414	conserved hypothetical protein
CP000243_2636939		UTI89_C2691	hypothetical protein
CP000243_2918622		UTI89_C2978	hypothetical protein
CP000243_5002983		UTI89_C5108	hypothetical protein
CP000247_3147160		ECP_2979	hypothetical protein
CP000468_1185017		APECO1_226	putative superinfection exclusion protein B ofprophage
CP000468_1186324		APECO1_228	conserved hypothetical protein
CP000468_1187073		APECO1_229	conserved hypothetical protein
CP000468_1188371		APECO1_231	conserved hypothetical protein
CP000468_1332735		APECO1_376	putative repressor protein encoded withinprophage CP-933O
CP000468_1336879		APECO1_382	conserved hypothetical protein
CP000468_2072287	hnhC	APECO1_1027	HnhC
CP000468_2740535		APECO1_4060	putative holin
CP000468_2761880		APECO1_4041	putative tail protein
CP000468_2915649		APECO1_3913	conserved hypothetical protein
CP000468_2916525		APECO1_39122	conserved hypothetical protein
CP000468_2918794		APECO1_3911	conserved hypothetical protein
CP000468_2933132		APECO1_3896	conserved hypothetical protein
CP000468_2934020		APECO1_3894	conserved hypothetical protein
CP000468_2940229		APECO1_3888	putative phage endonuclease
CP000468_2942447		APECO1_3885	conserved hypothetical protein
CP000468_2942904		APECO1_3884	conserved hypothetical protein
CP000468_2956140		APECO1_3865	conserved hypothetical protein
CP000468_2956768		APECO1_3864	conserved hypothetical protein
CP000468_2957099		APECO1_3863	conserved hypothetical protein
CP000468_3130580		APECO1_3708	conserved hypothetical protein
CP000468_3131382		APECO1_3707	conserved hypothetical protein
CP000468_3142672		APECO1_3700	conserved hypothetical protein
CP000468_3339352		APECO1_3501	conserved hypothetical protein
CP000468_3340190		APECO1_3500	conserved hypothetical protein
CP000468_3349670		APECO1_3495	conserved hypothetical protein
CP000468_3350455		APECO1_3494	conserved hypothetical protein
CP000468_3894691		APECO1_2998	conserved hypothetical protein
CP000468_3895030		APECO1_2997	conserved hypothetical protein
CP000468_3895532		APECO1_2996	conserved hypothetical protein
CP000468_3897417		APECO1_2994	conserved hypothetical protein
CP000468_3898055		APECO1_2993	conserved hypothetical protein
CP000468_4749331		APECO1_2275	conserved hypothetical protein
CP000468_4750065		APECO1_2274	conserved hypothetical protein
CP000468_4753242		APECO1_2271	conserved hypothetical protein
CP000468_5003641		APECO1_2052	conserved hypothetical protein
CP000468_5005231		APECO1_2051	conserved hypothetical protein
CP000468_5024464		APECO1_2029	conserved hypothetical protein
CP000970_1015243		EcSMS35_0997	putative DNA-binding protein
CP000970_1191610		EcSMS35_1185	phage terminase, small subunit, P27 family
CP000970_1195927		EcSMS35_1190	phage major capsid protein, HK97 family
CP000970_1197184		EcSMS35_1191	conserved hypothetical protein
CP000970_1197384		EcSMS35_1192	conserved hypothetical protein
CP000970_1198036		EcSMS35_1193	phage protein, HK97 gp10 family
CP000970_1198479		EcSMS35_1194	conserved hypothetical protein
CP000970_1198883		EcSMS35_1195	conserved hypothetical protein
CP000970_1199602		EcSMS35_1196	phage tail assembly chaperone
CP000970_1199985		EcSMS35_1197	conserved hypothetical protein
CP000970_1203541		EcSMS35_1199	phage minor tail protein
CP000970_1214150		EcSMS35_1209	hypothetical protein
CP000970_3305661	neuD	EcSMS35_3233	polysialic acid capsule biosynthesis proteinNeuD
CP000970_962689		EcSMS35_0949	conserved hypothetical protein
CP000970_963760		EcSMS35_0951	phage major capsid protein, HK97 family
CP000971_122815		EcSMS35_A0155	conserved hypothetical protein
CP001064_176749		Ec53638_A0236	transport activator
CP001064_179992		Ec53638_A0238	regulatory protein
CU928145_2701424	erf	EC55989_2645	DNA single-strand annealing protein; essentialrecombination function protein Erf
CU928145_297806		EC55989_0269	hypothetical protein
CU928145_299080		EC55989_0271	AntA AntB antirepressor
CU928145_305447		EC55989_0279	Protein perC (Protein bfpW)
CU928145_305869		EC55989_0280	hypothetical protein
CU928145_307076		EC55989_0281	hypothetical protein; putative membrane protein
CU928145_308196		EC55989_0284	hypothetical protein
CU928146_132394		pECS88_0157
CU928146_23866		pECS88_0030	conserved hypothetical protein
CU928146_31654		pECS88_0041	hypothetical protein
CU928146_32721		pECS88_0042	conserved hypothetical protein, putativetransposase IS110 family
CU928146_91318		pECS88_0113	conserved hypothetical protein, Predicteddehydrogenase
CU928146_92094	cvaC	pECS88_0115	Colicin V precursor (Microcin V bacteriocin)
CU928146_92575	cvaB	pECS88_0116	Colicin V secretion processing ATP-bindingprotein CvaB
CU928149_1260		p2ECUMN_0002	Hypothetical protein; putative membrane protein
CU928149_13264		p2ECUMN_0022	Hypothetical protein, putative TraG TraD familyprotein, putative membrane protein
CU928149_15102		p2ECUMN_0023	Putative protein virB11, putative Type II
CU928149_21369		p2ECUMN_0030	putative Pilx3-4 VirB3-4 protein, putativeconjugal transfer protein
CU928149_24418		p2ECUMN_0032	putative Pilx1 VirB1 protein, putative conjugaltransfer protein, putative exported protein
CU928149_28152		p2ECUMN_0038	hypothetical protein
CU928161_1337029		ECS88_1337	conserved hypothetical protein from phageorigin
CU928161_2494752	neuO	ECS88_2496	Capsule O-acetyl transferase (fragment)
CU928161_2501075		ECS88_2503	conserved hypothetical protein
CU928161_2501533		ECS88_2504	hypothetical protein
CU928161_2502643		ECS88_2506	putative DNA transfer protein frombacteriophage
CU928161_2523419		ECS88_2535	conserved hypothetical protein; putativeexported protein
CU928161_2525810		ECS88_2539	hypothetical protein
CU928161_2857929		ECS88_2890	hypothetical protein
CU928161_2858539		ECS88_2891	hypothetical protein
CU928161_3046168		ECS88_3091	conserved hypothetical protein
CU928161_3047361		ECS88_3092	hypothetical protein
CU928161_3049434		ECS88_3095	conserved hypothetical protein with PAAR motif
CU928161_3049660		ECS88_3096	conserved hypothetical protein
CU928161_3238143	papA	ECS88_3265	major pilin protein PapA
CU928161_3242211		ECS88_3273	transposase insC (ORF1) IS2 (part 1)
CU928161_3810947		ECS88_3861	putative phosphotransferase system enzyme IID
CU928161_4666043		ECS88_4697	conserved hypothetical protein; putative DNAse
CU928161_4666990		ECS88_4698	hypothetical protein
CU928163_937587		ECUMN_0894	conserved hypothetical protein
CU928164_1015181		ECIAI39_0951	conserved hypothetical protein
CU928164_2751408		ECIAI39_2654	putative phage lysis accessory protein
CU928164_2759026		ECIAI39_2661	hypothetical protein from phage origin
CU928164_2764146		ECIAI39_2668	conserved hypothetical protein from phageorigin
CU928164_2769474		ECIAI39_2672	conserved hypothetical protein from phageorigin
CU928164_2773759		ECIAI39_2677	conserved hypothetical protein from phageorigin
CU928164_2775458		ECIAI39_2679	conserved hypothetical protein from phageorigin
CU928164_2781072		ECIAI39_2686	conserved hypothetical protein from phageorigin
CU928164_2785665		ECIAI39_2694	putative primosomal protein from phage
CU928164_2790224		ECIAI39_2701	putative transcriptional regulator from phageorigin
CU928164_2790582		ECIAI39_2702	putative transcriptional activator from phageorigin
CU928164_2790862		ECIAI39_2703	putative adenine methylase from phage origin
CU928164_3591283	neuS	ECIAI39_3439	Poly-alpha-2,8 sialosyl sialyltransferase
CU928164_3594815	neuA	ECIAI39_3442	N-acylneuraminate cytidylyltransferase
CU928164_3596071	neuB	ECIAI39_3443	N-acylneuraminate-9-phosphate synthase
CU928164_4770471		ECIAI39_4563	conserved hypothetical protein; putative EALdomain
CU928164_5069183		ECIAI39_4870	conserved hypothetical protein
CU928164_5075461		ECIAI39_4879	putative DNA packaging protein of putativeprophage ( terminase large subunit)
DQ381420_132865		APECO1_O1CoBM155	hypothetical protein
DQ381420_133063		APECO1_O1CoBM156	conserved hypothetical protein
DQ381420_139550		APECO1_O1CoBM164	hypothetical protein
DQ381420_141032		APECO1_O1CoBM167	conserved hypothetical protein
DQ381420_151578		APECO1_O1CoBM175	conserved hypothetical protein
DQ381420_164004		APECO1_O1CoBM190	conserved hypothetical protein; similar toABA54753
DQ381420_165436	ompT	APECO1_O1CoBM192	OmpT
DQ381420_170818	etsB	APECO1_O1CoBM198	EtsB
DQ381420_172762	etsC	APECO1_O1CoBM199	EtsC
DQ381420_71817		APECO1_O1CoBM83	conserved hypothetical protein
EcoliVR50_1246880		EcoVR50_1177	integrase-like protein
EcoliVR50_1249675		EcoVR50_1181	RecT-like protein
EcoliVR50_1250707		EcoVR50_1182	conserved hypothetical protein
EcoliVR50_1252211		EcoVR50_1185	putative repressor protein
EcoliVR50_1252950		EcoVR50_1186	Putative uncharacterized protein
EcoliVR50_1253547		EcoVR50_1188	Putative primosomal protein
EcoliVR50_1255307		EcoVR50_1190	conserved hypothetical protein
EcoliVR50_1259759		EcoVR50_1198	putative phage terminase, small subunit
EcoliVR50_1261915		EcoVR50_1200	Hypothetical protein
EcoliVR50_1263037		EcoVR50_1202	Putative uncharacterized protein
EcoliVR50_1263258		EcoVR50_1203	putative tail protein
EcoliVR50_1265233		EcoVR50_1205	conserved hypothetical protein
EcoliVR50_1266981		EcoVR50_1207	conserved hypothetical protein
EcoliVR50_1267429		EcoVR50_1208	conserved hypothetical protein
EcoliVR50_1267815		EcoVR50_1209	conserved hypothetical protein
EcoliVR50_1268138		EcoVR50_1210	conserved hypothetical protein
EcoliVR50_1271214		EcoVR50_1212	conserved hypothetical protein
EcoliVR50_1271678		EcoVR50_1213	Putative uncharacterized protein
EcoliVR50_1279999		EcoVR50_1220	Putative anti-repressor protein
EcoliVR50_1281838		EcoVR50_1224	conserved hypothetical protein
EcoliVR50_1282291		EcoVR50_1225	hypothetical protein APECO1_4058
EcoliVR50_1982581		EcoVR50_1872	hypothetical protein UTI89_C2688
EcoliVR50_2009564		EcoVR50_1908	DNA stabilization protein
EcoliVR50_2018211		EcoVR50_1918	endo- alpha-sialidase
EcoliVR50_3708214		EcoVR50_3591	polysialic acid biosynthesis protein NeuE
EcoliVR50_3709355		EcoVR50_3592	polysialic acid biosynthesis protein P7
FM180568_1063348		E2348_C_1019	predicted protein
FM180568_2616264		E2348_C_2529	predicted replicative DNA helicase
FM180568_2618587		E2348_C_2531	predicted protein
FM180569_67865	traM	E2348_P1_076	putative signal transduction protein
NC_011993_1007393		LF82_p107	Repressor protein
NC_011993_1009069		LF82_p111	hypothetical protein
NZ_AAJW02000001_57939		EcE110019_4644	phage minor tail protein
NZ_AAJW02000017_36742		EcE110019_1928	Gp45
NZ_AAJW02000025_32481	repA2	EcE110019_3705	replication regulatory protein RepA2
NZ_AAJW02000075_2065		EcE110019_4200	conserved hypothetical protein
AAJV02000003_3037		EcE22_3325	conserved hypothetical protein
AAMK02000006_52544		EC1011_3358	conserved hypothetical protein
AAMK02000043_6075	tetR	EC1011_4674	tetracycline repressor protein, class A
AAMK02000043_6756	tetA	EC1011_4675	tetracycline resistance protein, class A

## Sheet: HM95
Present in HM95, but in none of the 6 commensals (MG1655, HS, IAI1, SE11, ED1a and SE15)
Probe ID	Gene	Locus tag	Product
CU928164_2040313		ECIAI39_1981	hypothetical protein
AE014075_4941885	papF_2	c5180	PapF protein
CP000247_4200208		ECP_4025	hypothetical protein
CU928161_1201044		ECS88_1188	putative tonB-like membrane protein encodedwithin prophage
CU928163_1372684		ECUMN_1341	conserved hypothetical protein frombacteriophage origin
CU928161_3258408		ECS88_3294	putative transposase (fragment)
CP000468_4586043		APECO1_2419	putative transmembrane transport protein
BA000007_1248144		ECs1163	hypothetical protein
CP000468_4764872	papX	APECO1_2260	putative regulator PapX protein
CU928164_3547230		ECIAI39_3392	putative homolog to shiA (SHI-2 pathogenicityisland of Shigella flexneri)
CP000243_2913287		UTI89_C2970	bacteriophage V tail protein
CP000243_2915264		UTI89_C2971	hypothetical protein
CP000468_2924876		APECO1_3905	bacteriophage V tail protein
CP000468_2925301		APECO1_3904	bacteriophage V tail protein
CP000468_2930148		APECO1_3900	conserved hypothetical protein
CP000468_2932575		APECO1_3897	conserved hypothetical protein
CP000468_2939609		APECO1_3889	bacteriophage V small terminase subunit
CU928163_938110		ECUMN_0896	putative phage head-tail adaptor
CU928163_939721		ECUMN_0900	Tail sheath protein
CU928163_943910		ECUMN_0904	Tail DNA circulation protein
CU928164_2942646		ECIAI39_2834	Tail protein
AAMK02000043_8062		EC1011_4676	drug metabolite transporter
AE005174_3006548		Z3362	putative superinfection exclusion protein B ofprophage CP-933V
CP000243_2918622		UTI89_C2978	hypothetical protein
CP000468_1185017		APECO1_226	putative superinfection exclusion protein B ofprophage
CP000468_2918794		APECO1_3911	conserved hypothetical protein
CP000468_2933132		APECO1_3896	conserved hypothetical protein
CP000468_2934020		APECO1_3894	conserved hypothetical protein
CP000970_1195927		EcSMS35_1190	phage major capsid protein, HK97 family
CP000971_122815		EcSMS35_A0155	conserved hypothetical protein
CU928163_937587		ECUMN_0894	conserved hypothetical protein
AAMK02000043_6075	tetR	EC1011_4674	tetracycline repressor protein, class A
AAMK02000043_6756	tetA	EC1011_4675	tetracycline resistance protein, class A
AE014075_298646		c0327	Conserved hypothetical protein
EcoliVR50_3677988		EcoVR50_3565	Hypothetical protein c3618
CDS_7206-5656	mchC	HMPREF0358_4723	MchC protein
AE014075_2300422		c2465	Hypothetical protein
AE014075_323695		c0348	Hypothetical protein
CDS_7694-6204		HMPREF0358_1463	conserved hypothetical protein
CP000247_2052936		ECP_1976	putative D-alanyl carrier protein
NZ_AAJW02000029_8530		EcE110019_0594	leukotoxin translocation ATP-binding proteinLktB
CDS_18909-19448		HMPREF0358_1432	possible integrase catalytic protein
CP000468_929686		APECO1_4467	putative phage terminase
CP000468_931566		APECO1_4468	putative phage capsid scaffolding protein
CP000468_937380		APECO1_4477	putative tail protein
CP000970_4411435		EcSMS35_4311	conserved hypothetical protein
CP000970_4411961		EcSMS35_4313	C4-type zinc finger protein, DksA TraR family
CP000970_4424900		EcSMS35_4327	phage head completion protein GPL
CP000970_4425409		EcSMS35_4328	phage tail protein GpX
CP000970_4425616		EcSMS35_4329	phage holin GpY
CP000970_4425897		EcSMS35_4330	phage lysozyme
CP000970_4426822		EcSMS35_4332	phage lysis timing protein LysB
CP000970_4427355		EcSMS35_4334	phage tail completion protein GpR
CU928161_2186995		ECS88_2206	putative protein lysA from Bacteriophage P2
CU928161_2189029		ECS88_2211	Terminase, endonuclease subunit (GpM)
CU928161_2196294		ECS88_2218	putative portal vertex protein (GpQ)
CU928161_2199617		ECS88_2220	Replication gene A protein (GpA)
CU928161_2201889		ECS88_2221	conserved hypothetical protein
AE014075_1997614		c2163	Hypothetical protein
AE014075_1999554	ybeW	c2164	Chaperone protein hscC
CDS_113-529		HMPREF0358_1471	conserved hypothetical protein
CP000243_1106260		UTI89_C1116	hypothetical protein
CP000247_2026635		ECP_1968	hypothetical drug sodium antiporter
CP000247_2053214		ECP_1977	probable 3-hydroxybutyryl-CoA dehydrogenase
CP000247_315887		ECP_0297	F1C minor fimbrial subunit F precursor
CP000800_3352444		EcE24377A_3335	conserved hypothetical protein
AE014075_1172485		c1220	Phospho-2-dehydro-3-deoxyheptonate aldolase,Trp-sensitive
CP000243_1127725		UTI89_C1133	hypothetical protein
NZ_AAJW02000001_310957		EcE110019_4879	conserved hypothetical protein
CU928161_2186437		ECS88_2204	putative host lysis related protein fromprophage
CU928161_2202975		ECS88_2224	Replication gene B protein (GpB)
EcoliVR50_1258021		EcoVR50_1194	prophage CP-933R unknown protein
FM180568_1268129		E2348_C_1217	predicted integrase
CDS_29467-27995		HMPREF0358_1857	integral membrane sensor signal transduction histidine kinase
CDS_30187-29468		HMPREF0358_1858	response regulator
CDS_31725-31967		HMPREF0358_1861	conserved hypothetical protein
CDS_387868-379919		HMPREF0358_4001	outer membrane autotransporter
FM180568_4893630	pptE	E2348_C_4632
AE014075_248751		c0254	Hypothetical protein
AE014075_3416056		c3567	Hypothetical protein
CDS_136432-136704		HMPREF0358_4958	PAAR motif family protein
CDS_1555-455		HMPREF0358_2043	conserved hypothetical protein
CDS_6083-4569		HMPREF0358_3609	oligogalacturonide transporter
CDS_87700-88713		HMPREF0358_0456	small GTP-binding domain protein
CDS_88725-89510		HMPREF0358_0457	conserved hypothetical protein
CDS_90662-90048		HMPREF0358_0459	transposase
CDS_91255-92208		HMPREF0358_0460	conserved hypothetical protein
CDS_93292-93765		HMPREF0358_0462	DNA repair protein RadC
CDS_95971-96702		HMPREF0358_0466	conserved hypothetical protein
CP000243_4809177		UTI89_C4910	hypothetical protein
CP000243_4817050		UTI89_C4920	hypothetical protein
CP000247_3964327		ECP_3784	putative F17-like fimbrial chaperone
CP000247_3966233		ECP_3787	putative membrane protein
NC_011993_3119542		LF82_p467	Transposase within prophage
AE014075_1402232		c1527	Hypothetical protein
BA000007_5352554		ECs5248	hypothetical protein
CP000247_1958515		ECP_1918	putative membrane protein
CP000243_1653155		UTI89_C1723	phage hypothetical protein
CP000243_1653363		UTI89_C1724	hypothetical protein
CP000243_1656130		UTI89_C1727	hypothetical protein
CP000243_1658236		UTI89_C1730	putative phage-related membrane protein
CP000243_1658504		UTI89_C1731	putative phage-related membrane protein
CP000243_1660335		UTI89_C1734	phage hypothetical protein
EcoliVR50_2792437		EcoVR50_2660	putative phage-related secreted protein
EcoliVR50_2793681		EcoVR50_2661	putative phage-related membrane protein
EcoliVR50_2795010		EcoVR50_2663	phage hypothetical protein
EcoliVR50_2797309		EcoVR50_2666	putative phage protein
EcoliVR50_2797638		EcoVR50_2667	putative phage protein
AE014075_1387752		c1503	Hypothetical protein
CDS_31277-30060		HMPREF0358_3679	intermembrane protein
CDS_33429-32464		HMPREF0358_3681	rhamnosyl transferase
CDS_34694-33429		HMPREF0358_3682	O-antigen flippase
CP000243_1660857		UTI89_C1735	hypothetical protein
CP000468_920891	c	APECO1_1188	Phage protein C
CP000468_921307	cox	APECO1_4460	Cox protein
CP000800_1000694		EcE24377A_0981	site-specific recombinase, phage integrasefamily
CP000800_295804		EcE24377A_0278	hypothetical protein
CP000800_296783		EcE24377A_0279	prophage CP4-57 regulatory protein
CP000800_297108		EcE24377A_0280	hypothetical protein
CP000800_298177		EcE24377A_0281	hypothetical protein
CP000800_299412		EcE24377A_0282	helicase, SNF2 family
CP000800_302654		EcE24377A_0283	hypothetical protein
CP000800_304333		EcE24377A_0284	hypothetical protein
CP000946_3144892		EcolC_2884	hypothetical protein
CP000946_3145800		EcolC_2885	11 product
CP000946_3146167		EcolC_2886	conserved hypothetical protein
CP000946_3371598		EcolC_3080	hypothetical protein
CP000946_3842889		EcolC_3518	Fimbrial protein
CP000946_3843565		EcolC_3519	pili assembly chaperone
CP000946_3844331		EcolC_3520	fimbrial biogenesis outer membrane usherprotein
CP000946_3846933		EcolC_3521	putative fimbrial protein
CP000946_3847517		EcolC_3522	Fimbrial protein
CP000946_3848134		EcolC_3523	Fimbrial protein
CP000946_3848736		EcolC_3524	Fimbrial protein
CP000971_119532		EcSMS35_A0151	conserved hypothetical protein
CU928163_931555		ECUMN_0887	putative endonuclease
CU928163_935632		ECUMN_0892	putative phage pro-head protease
CU928163_941217		ECUMN_0901	putative phage tail protein
DQ517526_104136	qacEdelta1	APECO1_O1R94	quaternary ammonium compound resistance protein
EcoliVR50_2799897		EcoVR50_2670	Hypothetical protein
EcoliVR50_2800702		EcoVR50_2671	Hypothetical protein
AAMK02000039_14681		EC1011_2675	methyl-accepting chemotaxis protein

## Sheet: HM413
Present in HM413, but in none of the 6 commensals (MG1655, HS, IAI1, SE11, ED1a and SE15)
Probe ID	Gene	Locus tag	Product
CU928164_2040313		ECIAI39_1981	hypothetical protein
CP000247_4200208		ECP_4025	hypothetical protein
CU928161_1201044		ECS88_1188	putative tonB-like membrane protein encodedwithin prophage
CU928163_1372684		ECUMN_1341	conserved hypothetical protein frombacteriophage origin
CP000468_4586043		APECO1_2419	putative transmembrane transport protein
BA000007_1248144		ECs1163	hypothetical protein
CP000468_4764872	papX	APECO1_2260	putative regulator PapX protein
CP000243_2913287		UTI89_C2970	bacteriophage V tail protein
CP000243_2915264		UTI89_C2971	hypothetical protein
CP000468_2924876		APECO1_3905	bacteriophage V tail protein
CP000468_2925301		APECO1_3904	bacteriophage V tail protein
CP000468_2930148		APECO1_3900	conserved hypothetical protein
CP000468_2932575		APECO1_3897	conserved hypothetical protein
CP000468_2939609		APECO1_3889	bacteriophage V small terminase subunit
CU928163_938110		ECUMN_0896	putative phage head-tail adaptor
CU928163_939721		ECUMN_0900	Tail sheath protein
CU928163_943910		ECUMN_0904	Tail DNA circulation protein
CU928164_2942646		ECIAI39_2834	Tail protein
CP000970_1195927		EcSMS35_1190	phage major capsid protein, HK97 family
AE014075_298646		c0327	Conserved hypothetical protein
CDS_7206-5656	mchC	HMPREF0358_4723	MchC protein
AE014075_2300422		c2465	Hypothetical protein
AE014075_323695		c0348	Hypothetical protein
CP000247_2052936		ECP_1976	putative D-alanyl carrier protein
CP000468_929686		APECO1_4467	putative phage terminase
CP000468_931566		APECO1_4468	putative phage capsid scaffolding protein
CP000468_937380		APECO1_4477	putative tail protein
CP000970_4411435		EcSMS35_4311	conserved hypothetical protein
CP000970_4411961		EcSMS35_4313	C4-type zinc finger protein, DksA TraR family
CP000970_4424900		EcSMS35_4327	phage head completion protein GPL
CP000970_4425409		EcSMS35_4328	phage tail protein GpX
CP000970_4425616		EcSMS35_4329	phage holin GpY
CP000970_4425897		EcSMS35_4330	phage lysozyme
CP000970_4427355		EcSMS35_4334	phage tail completion protein GpR
CU928161_2186995		ECS88_2206	putative protein lysA from Bacteriophage P2
CU928161_2189029		ECS88_2211	Terminase, endonuclease subunit (GpM)
CU928161_2196294		ECS88_2218	putative portal vertex protein (GpQ)
CU928161_2199617		ECS88_2220	Replication gene A protein (GpA)
CU928161_2201889		ECS88_2221	conserved hypothetical protein
AE014075_1997614		c2163	Hypothetical protein
AE014075_1999554	ybeW	c2164	Chaperone protein hscC
CDS_113-529	-	HMPREF0358_1471	conserved hypothetical protein
CP000243_1106260		UTI89_C1116	hypothetical protein
CP000247_2026635		ECP_1968	hypothetical drug sodium antiporter
CP000247_2053214		ECP_1977	probable 3-hydroxybutyryl-CoA dehydrogenase
CP000247_315887		ECP_0297	F1C minor fimbrial subunit F precursor
CP000800_3352444		EcE24377A_3335	conserved hypothetical protein
AE014075_1172485		c1220	Phospho-2-dehydro-3-deoxyheptonate aldolase,Trp-sensitive
CP000243_1127725		UTI89_C1133	hypothetical protein
CU928161_2186437		ECS88_2204	putative host lysis related protein fromprophage
CDS_387868-379919		HMPREF0358_4001	outer membrane autotransporter
FM180568_4893630	pptE	E2348_C_4632
AE014075_248751		c0254	Hypothetical protein
CDS_136432-136704		HMPREF0358_4958	PAAR motif family protein
CDS_1555-455		HMPREF0358_2043	conserved hypothetical protein
CDS_6083-4569		HMPREF0358_3609	oligogalacturonide transporter
CDS_87700-88713		HMPREF0358_0456	small GTP-binding domain protein
CDS_88725-89510		HMPREF0358_0457	conserved hypothetical protein
CDS_90662-90048		HMPREF0358_0459	transposase
CDS_91255-92208		HMPREF0358_0460	conserved hypothetical protein
CDS_93292-93765		HMPREF0358_0462	DNA repair protein RadC
CDS_95971-96702		HMPREF0358_0466	conserved hypothetical protein
NC_011993_3119542		LF82_p467	Transposase within prophage
CU928163_5044091		ECUMN_4879	hypothetical protein from bacteriophage origin
CP000247_362627		ECP_0343	CP4-like integrase
CP000243_4280358		UTI89_C4395	hypothetical protein
CP000468_4312947		APECO1_2645	conserved hypothetical protein
CU928161_4228340		ECS88_4261	fragment of conserved hypothetical protein (part1)
CP000247_363400		ECP_0344	transcriptional regulator MarR family (PapXprotein)
CP000468_307569		APECO1_1714	integrase
CP000468_308942	vat	APECO1_1712	vacuolating autotransporter
CU928161_301440		ECS88_0281	transposase InsA (ORF1) IS1
CU928146_103099	iroD	pECS88_0126	IroD, putative ferric enterochelin esterase
CU928146_104432	iroC	pECS88_0127	IroC, ATP binding cassette (ABC) transporterhomolog
DQ381420_115797		APECO1_O1CoBM138	IroE
DQ381420_121970	iroB	APECO1_O1CoBM141	IroB
CU928164_3176403		ECIAI39_3051	putative 5'-nucleotidase
CU928164_5084128		ECIAI39_4889	putative minor tail protein T of putativeprophage
NC_011993_1600558		LF82_p271	tail component of prophageCP-933K, Pu tat ivetail component of prophage CP-933K (Putativeminorta il protein)
NZ_AAJW02000001_48217		EcE110019_4634	phage portal protein, lambda family
NZ_AAJW02000001_49739		EcE110019_4635	ATP-dependent protease
EcoliVR50_1727134		EcoVR50_1642	Hypothetical protein c3148
AAMK02000006_52853		EC1011_3359	endodeoxyribonuclease
AAMK02000006_77836		EC1011_3392	phage integrase family protein
CP000243_1243198		UTI89_C1271	hypothetical protein
CP000468_1332735		APECO1_376	putative repressor protein encoded withinprophage CP-933O
CP000468_2072287	hnhC	APECO1_1027	HnhC
CP000970_1191610		EcSMS35_1185	phage terminase, small subunit, P27 family
CP000970_1197184		EcSMS35_1191	conserved hypothetical protein
CP000970_1197384		EcSMS35_1192	conserved hypothetical protein
CP000970_1198036		EcSMS35_1193	phage protein, HK97 gp10 family
CP000970_1198479		EcSMS35_1194	conserved hypothetical protein
CP000970_1198883		EcSMS35_1195	conserved hypothetical protein
CP000970_1199602		EcSMS35_1196	phage tail assembly chaperone
CP000970_1199985		EcSMS35_1197	conserved hypothetical protein
CP000970_1203541		EcSMS35_1199	phage minor tail protein
CU928161_1337029		ECS88_1337	conserved hypothetical protein from phageorigin
NZ_AAJW02000001_57939		EcE110019_4644	phage minor tail protein
CP000243_1108192	iroN	UTI89_C1118	IroN protein
CU928146_99851	iroN	pECS88_0124	IroN, salmochelin siderophore receptor
CDS_269-955		HMPREF0358_4718	membrane-bound protease
CU928145_3390457		EC55989_3305	hypothetical protein
CDS_5630-5178	mchD	HMPREF0358_4722	MchD protein
CDS_8343-8588
CP000247_304806		ECP_0285	ABC transporter ATP-binding protein
DQ381420_105216	cvaA	APECO1_O1CoBM124	CvaA
AE014075_288306		c0315	Hypothetical protein
CP000243_4854179		UTI89_C4947	hypothetical protein
FM180568_9973		E2348_C_0010	transposase of ISEc13
AE014075_2269816		c2454	Hypothetical protein
AE014075_2270909		c2455	Putative peptide synthetase
AE014075_2308283		c2470	Putative peptide polyketide synthase
CDS_1050-1427		HMPREF0358_1473	conserved hypothetical protein
CDS_15965-24796		HMPREF0358_2142	polyketide synthase
CDS_28598-29728	bcd	HMPREF0358_2146	possible butyryl-CoA dehydrogenase
CDS_4293-3148		HMPREF0358_4627	possible F1C fimbrial usher FocD
CDS_45674-47488		HMPREF0358_0416	bacteriophage P4 DNA primase
CP000243_1098007	sfaC	UTI89_C1107	putative S fimbrial switch regulatory protein
CP000243_1098647	sfaB	UTI89_C1108	putative S fimbrial switch regulatory protein
CP000243_1099958	sfaD	UTI89_C1110	S fimbriae minor subunit SfaD
CP000243_1100547	sfaE	UTI89_C1111	S fimbriae periplasmic chaperone SfaE
CP000243_2115434		UTI89_C2205	hypothetical protein
CP000247_2016992		ECP_1963	hypothetical protein
CP000247_2017539		ECP_1964	putative thioesterase
CP000247_2018254		ECP_1965	hypothetical protein
CP000247_2019781		ECP_1966	putative polyketide synthase
CP000247_2028136		ECP_1969	probable amidase
CP000247_2029592		ECP_1970	putative non-ribosomal peptide synthase
CP000247_2036067		ECP_1971	putative non-ribosomal peptide synthase
CP000247_2042611		ECP_1972	probable polyketide synthase protein
CP000247_2045693		ECP_1973	probable peptide synthetase protein
CP000247_2050537		ECP_1974	putative malonyl-CoA transacylase
CP000247_2054093		ECP_1978	putative polyketide synthase
CP000247_2067001		ECP_1982	probable 4'-phosphopantetheinyl transferase
CP000247_2067881		ECP_1983	IS1400 transposase A
CP000247_2069039		ECP_1986	hypothetical protein
CP000247_2481407		ECP_2371	hypothetical protein YfcO precursor
FM180568_772453	gipA	E2348_C_0725	Peyer's patch-specific virulence factor GipA,transposase-like
AE014075_1156473		c1202	Conserved hypothetical protein
AE014075_1159313		c1205	Hypothetical protein
AE014075_1173449		c1221	Hypothetical protein
AE014075_1176756	mchB	c1227	MchB protein
AE014075_1210326		c1258	Hypothetical protein
CDS_1323-280		HMPREF0358_2745	conserved hypothetical protein
CDS_19279-19620		HMPREF0358_0591	conserved hypothetical protein
CDS_2138-1122	focH	HMPREF0358_4624	FimH mannose-binding domain protein
CDS_23647-25536		HMPREF0358_0599	enterotoxin
CDS_2727-3023		HMPREF0358_4596	conserved hypothetical protein
CDS_2884-1334		HMPREF0358_2746	conserved hypothetical protein
CDS_3226-3615		HMPREF0358_0571	lipoprotein
CDS_3680-4738		HMPREF0358_0572	O-methyltransferase
CDS_4553-4861		HMPREF0358_4736	conserved hypothetical protein
CDS_5939-5397		HMPREF0358_4600	conserved hypothetical protein
CDS_6127-6366		HMPREF0358_4739	Cea protein
CDS_6819-7400		HMPREF0358_0577	inner membrane protein
CDS_7397-8755		HMPREF0358_0578	AMP-dependent synthetase and ligase
CDS_8742-9095		HMPREF0358_0579	(3R)-hydroxymyristoyl-(acyl carrier protein) dehydratase
CDS_9261-8062		HMPREF0358_4604	cobalamin synthesis protein
CP000243_1084840		UTI89_C1092	putative transposase
CP000243_1085457		UTI89_C1093	possible prophage regulatory protein
CP000243_1089477		UTI89_C1096	hypothetical protein
CP000243_1091770		UTI89_C1099	putative aminotransferase
CP000243_1093070		UTI89_C1100	tagatose-bisphosphate aldolase 2
CP000243_1095846		UTI89_C1103	hypothetical protein
CP000243_1118244		UTI89_C1123	hypothetical protein
CP000243_1129663		UTI89_C1134	hypothetical protein
CP000243_1130377		UTI89_C1135	hypothetical protein
CP000243_1130945		UTI89_C1136	hypothetical protein
CP000243_1131288		UTI89_C1137	hypothetical protein
CP000247_301428		ECP_0280	hypothetical protein
CP000247_306132		ECP_0286	hypothetical protein
CP000247_308401		ECP_0289	hypothetical protein
CP000247_331753		ECP_0309	hypothetical membrane protein
CP000247_4755317		ECP_4544	hypothetical protein
CU928163_4048782		ECUMN_3941	putative 1-acylglycerol-3-phosphateO-acyltransferase
CU928163_4054071		ECUMN_3948	putative thioesterase
CU928163_4054490		ECUMN_3949	putative outer membrane lipoprotein carrierprotein
CU928163_4057379		ECUMN_3951	putative lipoprotein
CU928163_4059131		ECUMN_3953	putative 3-hydroxy-fatty acyl-(acyl carrierprotein) dehydratase
CU928163_4059595		ECUMN_3954	putative 3-oxoacyl-[acyl-carrier-protein]reductase
CU928163_4060323		ECUMN_3955	putative beta-ketoacyl-ACP synthase
NZ_AAJW02000034_51179		EcE110019_4502	conserved hypothetical protein
CU928163_4052391		ECUMN_3947	putative acyltransferase
FM180568_1072114		E2348_C_1029	predicted minor tail protein
NC_011993_1600956		LF82_p272	tail component of prophageCP-933K
CP000970_4411659		EcSMS35_4312	conserved hypothetical protein
CP000243_4844378		UTI89_C4946	putative member of ShlA HecA FhaA exoproteinfamily
CP000970_2555706		EcSMS35_2509	putative outer membrane protein
CP000970_2556284		EcSMS35_2510	outer membrane autotransporter domain protein
CP000970_2564222		EcSMS35_2511	transcriptional regulator, LuxR family
CP000970_2565160		EcSMS35_2512	type 1 fimbriae regulatory protein, FimB family
CP000970_2566538		EcSMS35_2513	type 1 fimbriae regulatory protein, FimB family
AAJU02000003_108596		EcF11_0710	filamentous haemagglutinin family outer membraneprotein
AE014075_262736		c0281	Hypothetical protein
AE014075_287365		c0312	Hypothetical protein
AE014075_346889		c0366	Hypothetical protein
AE014075_3639888		c3803	Putative Transposase
CDS_102517-102008		HMPREF0358_1356	conserved hypothetical protein
CDS_103021-102539		HMPREF0358_1357	conserved hypothetical protein
CDS_105157-103142		HMPREF0358_1358	hemolysin family calcium-binding protein
CDS_133625-134449		HMPREF0358_4956	conserved hypothetical protein
CDS_134446-136422		HMPREF0358_4957	conserved hypothetical protein
CDS_136704-138137		HMPREF0358_4959	conserved hypothetical protein
CDS_146210-147160	ydcM	HMPREF0358_4368	transposase
CDS_1968-721		HMPREF0358_1360	type I secretion membrane fusion protein
CDS_1996-1367		HMPREF0358_1404	conserved hypothetical protein
CDS_2225-1260		HMPREF0358_3607	conserved hypothetical protein
CDS_2519-2052		HMPREF0358_1405	conserved hypothetical protein
CDS_252518-253318		HMPREF0358_2402	conserved hypothetical protein
CDS_334-1020		HMPREF0358_1395	transposase
CDS_4176-2029		HMPREF0358_1361	type I secretion system ATPase
CDS_4448-3639		HMPREF0358_2047	conserved hypothetical protein
CDS_512-940		HMPREF0358_3606	inner membrane protein
CDS_5361-4201		HMPREF0358_1362	outer membrane efflux family protein
CDS_6772-6449		HMPREF0358_3611	pectin degradation protein (sugar phosphate isomerase family)
CDS_7627-6827		HMPREF0358_3612	gluconate 5-dehydrogenase
CDS_82565-81240		HMPREF0358_0450	conserved hypothetical protein
CDS_83080-82883		HMPREF0358_0451	hypothetical protein HMPREF0358_0451
CDS_84945-83119		HMPREF0358_0452	conserved hypothetical protein
CDS_85433-84948		HMPREF0358_0453	threonine efflux protein
CDS_86523-85423		HMPREF0358_0454	conserved hypothetical protein
CDS_86977-87660		HMPREF0358_0455	transcriptional regulator YfjR
CDS_9089-9727		HMPREF0358_3614	ribose-5-phosphate isomerase
CDS_92444-93262		HMPREF0358_1814	protein of hypothetical function DUF932
CDS_9315-8869		HMPREF0358_1388	conserved hypothetical protein
CDS_932-480		HMPREF0358_1401	conserved hypothetical protein
CDS_93786-94100		HMPREF0358_0463	antitoxin module of toxin-antitoxin system
CDS_94131-94556		HMPREF0358_0464	toxin of the YeeV-YeeU toxin-antitoxin system
CDS_94577-95974		HMPREF0358_0465	ATP binding protein
CDS_97325-97711		HMPREF0358_0470	hypothetical protein HMPREF0358_0470
CP000247_3153836		ECP_2988	hypothetical protein
CP000247_4476038		ECP_4269	hypothetical protein
AE014075_2392456		c2559	Hypothetical protein
CDS_31144-30323		HMPREF0358_2742	conserved hypothetical protein
CDS_31715-31113		HMPREF0358_2743	conserved hypothetical protein
CP000247_2141235		ECP_2074	mannose-1-phosphate guanylyltransferase
CP000247_2143890		ECP_2076	UDP-glucose 4-epimerase
CP000247_2144914		ECP_2077	hypothetical glycosyltransferase
CP000247_2146046		ECP_2078	putative glycosyltransferase
CP000247_2147074		ECP_2079	putative glycosyltransferase
CP000247_2149283		ECP_2081	putative O antigen flippase
CP000468_1642499		APECO1_635	conserved hypothetical protein
NZ_AAJW02000001_51784		EcE110019_4636	conserved hypothetical protein
FM180568_4893199		E2348_C_4631	predicted protein
AE014075_5115549		c5371	Prophage P4 integrase
AE014075_5122071		c5374	Hypothetical protein
AE014075_5122193		c5376	Hypothetical protein
AE014075_5126849		c5380	Hypothetical protein
CDS_209412-209083		HMPREF0358_1794	conserved hypothetical protein
CDS_2299-5577		HMPREF0358_1798	helicase
CDS_5574-6275		HMPREF0358_1799	conserved hypothetical protein
CDS_6862-8874	mod	HMPREF0358_1801	possible site-specific DNA-methyltransferase (adenine-specific)
CDS_8888-11959		HMPREF0358_1802	type III restriction protein res subunit
CP000247_1199512		ECP_1151	hypothetical protein
CP000247_1199937		ECP_1152	hypothetical protein
CP000247_1232889		ECP_1193	putative acetyltransferase protein
AB011548_413	mobA		plasmid mobilization
BA000007_3196289		ECs3234	hypothetical protein
CDS_61400-62356		HMPREF0358_1308	conserved hypothetical protein
CDS_62369-62806		HMPREF0358_1309	conserved hypothetical protein
CDS_63599-63988		HMPREF0358_1310	conserved hypothetical protein
CDS_66112-64007		HMPREF0358_1311	injection protein
CDS_6753-4606		HMPREF0358_2126	outer membrane receptor for iron compound or colicin
CDS_68186-67533		HMPREF0358_1313	phage DNA transfer protein
CDS_68641-68180		HMPREF0358_1314	conserved hypothetical protein
CDS_72160-69404		HMPREF0358_1318	zinc-binding domain of primase-helicase
CDS_72518-72147		HMPREF0358_1319	hypothetical protein HMPREF0358_1319
CDS_72852-72511		HMPREF0358_1320	conserved hypothetical protein
CDS_73465-72863		HMPREF0358_1321	conserved hypothetical protein
CDS_73679-73458		HMPREF0358_1322	conserved hypothetical protein
CDS_73939-73676		HMPREF0358_1323	second beta subunit of nicotinic acetylcholine receptor
CDS_76192-75359		HMPREF0358_1328	AntA/AntB antirepressor domain protein
CDS_76636-76205		HMPREF0358_1329	conserved hypothetical protein
CDS_78481-77267		HMPREF0358_1332	integrase
CP000468_1474820		APECO1_503	putative regulator
CP000468_1480490		APECO1_510	putative bacteriophage protein
CP000468_1513719	cdtA	APECO1_542	cytolethal distending toxin type IV subunit A
CP000468_1514429	cdtB	APECO1_543	cytolethal distending toxin type IV subunit B
CP000468_1515247	cdtC	APECO1_544	cytolethal distending toxin type IV subunit C
CP000970_1173551		EcSMS35_1150	site-specific recombinase, phage integrasefamily
CU928145_1790432		EC55989_1729	conserved hypothetical protein
CU928163_1880018	dicA	ECUMN_1855	putative repressor protein of divisioninhibition from phage origin
CU928163_930602		ECUMN_0884	putative Rz lytic protein from phage origin,putative coiled-coil
CU928163_930813		ECUMN_0885	putative Rz1 lytic protein from bacteriophageorigin
FM180568_2610585		E2348_C_2516	predicted protein
NC_011993_1178432		LF82_p152	hypothetical protein
NC_011993_1178960		LF82_p153	hypothetical protein
NZ_AAJW02000003_166954		EcE110019_2811	conserved domain protein
AAJU02000038_36850		EcF11_4810	cytosine methylase
AAKB02000001_25874	int	Ec53638_0044	integrase
AAKB02000001_3305522		Ec53638_3358	prophage protein Gp58
AAKB02000001_3747465		Ec53638_3828	putative bacteriophage protein
AAKB02000001_3747918		Ec53638_3829	putative bacteriophage protein
AAKB02000001_3749829		Ec53638_3833	putative bacteriophage protein

## Sheet: HM419
Present in HM419, but in none of the 6 commensals (MG1655, HS, IAI1, SE11, ED1a and SE15)
Probe ID	Gene	Locus tag	Product
CU928164_2040313		ECIAI39_1981	hypothetical protein
CU928161_1201044		ECS88_1188	putative tonB-like membrane protein encodedwithin prophage
CU928163_1372684		ECUMN_1341	conserved hypothetical protein frombacteriophage origin
CU928163_5044091		ECUMN_4879	hypothetical protein from bacteriophage origin
EcoliVR50_1727134		EcoVR50_1642	Hypothetical protein c3148
CP000970_1173551		EcSMS35_1150	site-specific recombinase, phage integrasefamily
CU928164_3547230		ECIAI39_3392	putative homolog to shiA (SHI-2 pathogenicityisland of Shigella flexneri)
AE005174_3006548		Z3362	putative superinfection exclusion protein B ofprophage CP-933V
CP000468_1185017		APECO1_226	putative superinfection exclusion protein B ofprophage
NZ_AAJW02000001_310957		EcE110019_4879	conserved hypothetical protein
EcoliVR50_1258021		EcoVR50_1194	prophage CP-933R unknown protein
CU928164_4785345	papB	ECIAI39_4586	pap operon regulatory protein PapB
EcoliVR50_2457486		EcoVR50_2357	Hypothetical protein yfjI
CP000468_1188371		APECO1_231	conserved hypothetical protein
EcoliVR50_88823		EcoVR50_0080	putative chaperone protein
EcoliVR50_89556		EcoVR50_0081	putative type-1 fimbrial protein
CP000801_2674		EcE24377A_A0002	hypothetical protein
EcoliVR50_4433491		EcoVR50_4288	Lipopolysaccharide 1,2 -N-acetylglucosaminetransferase
EcoliVR50_4439575		EcoVR50_4294	WaaS
CP000247_4754917		ECP_4543	hypothetical protein
EcoliVR50_3628866		EcoVR50_3498	hypothetical protein UTI89_C4950
CP000243_4796467	papA	UTI89_C4895	major pilin subunit PapA
NZ_AAJW02000001_310652		EcE110019_4878	conserved hypothetical protein
CDS_32134-32583		HMPREF0358_2622	phage regluatory protein
CDS_32555-32953		HMPREF0358_2623	phage transcriptional regulator
CDS_6050-5163		HMPREF0358_2581	conserved hypothetical protein
CDS_7813-6056		HMPREF0358_2582	tail tape measure protein, family prophage MuMc02
CDS_8115-7708		HMPREF0358_2583	conserved hypothetical protein
CU928164_2010489		ECIAI39_1941	Putative DNA-binding protein from phage origin
CU928164_2010947		ECIAI39_1942	hypothetical protein
CU928164_2013603		ECIAI39_1946	Putative phage-related lytic mureintransglycosylase
CU928164_2015300		ECIAI39_1949	conserved hypothetical protein from phageorigin
CU928164_2015611		ECIAI39_1950	conserved hypothetical protein from phageorigin
CU928164_2017748		ECIAI39_1952	conserved hypothetical protein from phageorigin
CU928164_2022815		ECIAI39_1957	conserved hypothetical protein, putativephage-related exported protein
CU928164_2023155		ECIAI39_1958	conserved hypothetical protein from phageorigin
CU928164_2023601		ECIAI39_1959	conserved hypothetical protein
CU928164_2024306		ECIAI39_1961	Putative phage tail sheath protein
CU928164_2026636		ECIAI39_1964	conserved hypothetical protein
CU928164_2030080		ECIAI39_1966	putative phage protein
CU928164_2030961		ECIAI39_1967	putative phage tail protein
CU928164_2031164		ECIAI39_1968	putative control protein for phage late genesexpression
CU928164_2032315		ECIAI39_1969	putative phage baseplate component
CU928164_2033304		ECIAI39_1971	putative bacteriophage baseplate assemblyprotein
CU928164_2034400		ECIAI39_1972	putative phage tail fiber protein
CU928164_2034981		ECIAI39_1973	putative side tail fiber protein homolog fromlambdoid prophage
CU928164_2037048		ECIAI39_1974	putative tail fiber chaperone (assembly protein)from lambdoid prophage
CU928164_2037662		ECIAI39_1975	putative side tail fiber protein homolog fromlambdoid prophage (Fragment)
CU928164_2038246	pin	ECIAI39_1976	DNA-invertase (site specific recombinase) fromprophage
AAJT02000051_13513		EcB7A_4881	conserved hypothetical protein
AAKB02000001_1122703		Ec53638_1160	conserved hypothetical protein
AAKB02000001_1122930		Ec53638_1161	conserved hypothetical protein
AAKB02000001_1125538		Ec53638_1168	ExeA protein
AAKB02000001_1126715		Ec53638_1169	gp09
AAKB02000001_1134631		Ec53638_1181	gp25
AAKB02000001_1138609		Ec53638_1186	gp30
BA000007_1548910		ECs1514	hypothetical protein
CP000243_945933		UTI89_C0963	hypothetical protein
CP000243_946360		UTI89_C0964	hypothetical protein
CU928145_2150184	parM	EC55989_2099	Plasmid segregation protein parM (Protein stbA)(ParA locus 36 kDa protein)
CU928145_2151148		EC55989_2100	Putative stability partitioning protein phageencoded (Putative plasmid partition protein) (modularprotein)
EcoliVR50_2270546		EcoVR50_2177	LygD
EcoliVR50_2276009		EcoVR50_2185	Hypothetical protein
EcoliVR50_2276652		EcoVR50_2186	Hypothetical protein
NZ_AAJW02000023_56779		EcE110019_2383	conserved domain protein
NZ_AAJW02000023_57086		EcE110019_2384	repressor protein C2
AAJV02000116_731		EcE22_0515	conserved hypothetical protein
AAJX02000031_35091		EcB171_4260	conserved hypothetical protein
AAMK02000026_13533		EC1011_1174	prophage protein
CP000946_1146686		EcolC_1053	phage plasmid primase, P4 family
CP000970_4086524	sid	EcSMS35_4005	glycoprotein 3, capsid size determinationprotein Sid
EcoliVR50_4475807		EcoVR50_4326	phage polarity suppression protein
EcoliVR50_4515531		EcoVR50_4368	conserved hypothetical protein
NZ_AAJW02000039_10416		EcE110019_1006	transcriptional regulator, AlpA family
NZ_AAJW02000039_12477		EcE110019_1012	nucleoside triphosphatase, D5 family
CU928164_1999096		ECIAI39_1925	conserved hypothetical protein
EcoliVR50_3612793		EcoVR50_3481	Protein afaD precursor
EcoliVR50_3613252		EcoVR50_3482	Outer membrane usher protein afaC precursor
EcoliVR50_3615874		EcoVR50_3483	Chaperone protein afaB precursor
EcoliVR50_3616974		EcoVR50_3484	F1845 adhesin operon regulatory protein
EcoliVR50_3651041		EcoVR50_3527	putative addiction module antidote protein,CC2985 family
AAJX02000046_3306		EcB171_0972	conserved hypothetical protein
AE014075_1381269		c1490	Hypothetical protein
AE014075_1381465		c1491	Hypothetical protein
NZ_AAJW02000029_46825		EcE110019_0643	replication regulatory protein RepA2
CDS_19019-17496		HMPREF0358_2597	portal protein
CDS_30442-30714		HMPREF0358_2617	conserved hypothetical protein
CU928164_2008964		ECIAI39_1938	conserved hypothetical protein from phageorigin
CU928164_2009889		ECIAI39_1939	Putative phage-related DNA-binding protein
CU928164_2012015		ECIAI39_1943	putative membrane protein
CU928164_2012643		ECIAI39_1944	putative ABC transporter, ATPase component
CU928164_2013202		ECIAI39_1945	putative phage-related membrane protein
AAKB02000001_1133260		Ec53638_1179	transglycosylase SLT domain protein
AB024946_39420	copB		CopB
AE014075_1345087		c1435	Hypothetical protein
AE014075_1381706		c1492	Hypothetical protein
BA000007_1548304		ECs1512	hypothetical protein
BA000007_2195790		ECs2203	hypothetical protein
BA000007_2597202		ECs2626	hypothetical protein
BA000007_2597842		ECs2628	hypothetical protein
BA000007_2598105		ECs2629	hypothetical protein
BA000007_5052772		ECs4966	hypothetical protein
CP000243_943107		UTI89_C0955	hypothetical protein
CP000946_1352860		EcolC_1232	conserved hypothetical protein
CP000946_1353286		EcolC_1233	conserved hypothetical protein
CP000946_1355181		EcolC_1236	hypothetical protein
CP001064_132407		Ec53638_A0174	plasmid segregation protein ParM
CP001065_58178		Ec53638_A0096	conjugal transfer protein TrbD
CU928145_3968341		EC55989_3900	conserved hypothetical protein; putativeexported protein
CU928145_3968993		EC55989_3901	putative sensor protein pcoS
CU928145_3984838		EC55989_3914	conserved hypothetical protein
CU928145_3989772		EC55989_3920	conserved hypothetical protein, putativeexported protein
CU928164_4785833	papA	ECIAI39_4587	major pilin protein PapA
DQ517526_109164	tnsA	APECO1_O1R98	TnsA
DQ517526_112116	tnsC	APECO1_O1R100	TnsC
DQ517526_115173		APECO1_O1R102	conserved hypothetical protein
DQ517526_116826		APECO1_O1R104	conserved hypothetical protein
DQ517526_120434		APECO1_O1R107	hypothetical protein
DQ517526_120874	silE	APECO1_O1R108	SilE
DQ517526_121550	silS	APECO1_O1R109	SilS
DQ517526_123024	silR	APECO1_O1R110	SilR
DQ517526_123591	silC	APECO1_O1R111	SilC
DQ517526_125774	silB	APECO1_O1R113	SilB
DQ517526_127077	silA	APECO1_O1R114	SilA
DQ517526_130304		APECO1_O1R115	conserved hypothetical protein
DQ517526_130877	silP	APECO1_O1R116	SilP
DQ517526_133596		APECO1_O1R117	putative peptidase
DQ517526_134622	pcoE	APECO1_O1R118	PcoE
DQ517526_135300	pcoA	APECO1_O1R119.2	PcoA
DQ517526_137120	pcoB	APECO1_O1R119	PcoB
DQ517526_138059	pcoC	APECO1_O1R120	PcoC
DQ517526_138444	pcoD	APECO1_O1R121	PcoD
DQ517526_139428	pcoR	APECO1_O1R122.2	PcoR
DQ517526_229594		APECO1_O1R213	IS4 transposase
EcoliVR50_2280596		EcoVR50_2190	threonine protein kinase [General function prediction only protein kinase domain protein]
EcoliVR50_2281579		EcoVR50_2191	hypothetical protein EcE24377A_1438
EcoliVR50_4263598		EcoVR50_4137	ATP
EcoliVR50_4266291		EcoVR50_4139	TnsD
EcoliVR50_4268410		EcoVR50_4142	TnsD
EcoliVR50_4270660		EcoVR50_4144	TnsB
FM180568_1045082		E2348_C_0982	predicted protein
FM180568_1874804		E2348_C_1808	predicted plasmid partition protein
FM180568_2723419		E2348_C_2641	predicted protein
NZ_AAJW02000001_312381		EcE110019_4884	conserved hypothetical protein
NZ_AAJW02000019_10490		EcE110019_0760	DNA methylase
NZ_AAJW02000039_10679		EcE110019_1007	phage protein
AAJT02000004_81197		EcB7A_4188	Mnt
AAJV02000026_42319		EcE22_2261	conserved hypothetical protein
AAJV02000026_42759		EcE22_2262	conserved hypothetical protein
AAJV02000044_6428		EcE22_0555	conserved hypothetical protein
AAJX02000101_3358		EcB171_5408	conserved hypothetical protein
AAKB02000001_1133984		Ec53638_1180	conserved hypothetical protein
AAKB02000001_3315276		Ec53638_3373	conserved hypothetical protein
AAMK02000026_10639		EC1011_1168	integrase

[truncated: 3 more sheets: HM580, HM605, HM615]
