# Supplementary material for: Comparative genomics of Escherichia coli isolated from patients with inflammatory bowel disease
Source: BMC Genomics. 2011 Jun 15;12:316. doi: 10.1186/1471-2164-12-316 (PMC3155842; doi:10.1186/1471-2164-12-316)
Supplement: Additional File 2 — Table S2. List of probes that showed significant difference between the disease groups UC and CD. [file 1471-2164-12-316-S2.XLS]

## Sheet: Sheet1
Table S2: Group-specific probes
Locus Tag	Gene	Product	UC	CD	UC(B2)	CD(B2)	pDisease	pDisease(B2)
ECED1_1730	ydfU	conserved hypothetical protein; Qin prophage	0(5)	7(8)	0(4)	4(4)	0.004662	0.0285714
HMPREF0358_1808	-	YeeW protein	5(5)	1(8)	4(4)	0(4)	0.004662	0.0285714
ECUMN_3416		Hypothetical protein	4(5)	0(8)	3(4)	0(4)	0.00699301
EcE110019_1626	iucA	aerobactin siderophore biosynthesis proteinIucA	4(5)	0(8)	3(4)	0(4)	0.00699301
ECIAI39_3418		conserved hypothetical protein, putativetranscriptional regulator	4(5)	0(8)	3(4)	0(4)	0.00699301
ECIAI39_3417		conserved hypothetical protein; putativeexported protein	4(5)	0(8)	3(4)	0(4)	0.00699301
ECIAI39_3416		putative transposase (fragment)	4(5)	0(8)	3(4)	0(4)	0.00699301
EcoVR50_3494		conserved hypothetical protein	4(5)	0(8)	3(4)	0(4)	0.00699301
c3675		Hypothetical protein	4(5)	0(8)	3(4)	0(4)	0.00699301
EcoVR50_3549		Hypothetical protein c3601	4(5)	0(8)	3(4)	0(4)	0.00699301
EC55989_3276		conserved hypothetical protein, putativetransposase	4(5)	0(8)	3(4)	0(4)	0.00699301
ECUMN_3415		conserved hypothetical protein	4(5)	0(8)	3(4)	0(4)	0.00699301
APECO1_418		conserved hypothetical protein	0(5)	6(8)	0(4)	3(4)	0.020979
APECO1_384		conserved hypothetical protein	0(5)	6(8)	0(4)	4(4)	0.020979	0.0285714
APECO1_226		putative superinfection exclusion protein B ofprophage	0(5)	6(8)	0(4)	3(4)	0.020979
Z3362		putative superinfection exclusion protein B ofprophage CP-933V	0(5)	6(8)	0(4)	3(4)	0.020979
UTI89_C4947		hypothetical protein	4(5)	1(8)	4(4)	1(4)	0.031857
ECP_2033		putative ABC transporter	4(5)	1(8)	4(4)	1(4)	0.031857
ECP_2034		putative FecCD-family membrane transportprotein	4(5)	1(8)	4(4)	1(4)	0.031857
ECP_3818		putative transposase	4(5)	1(8)	4(4)	1(4)	0.031857
ECED1_4911		N-acetylneuraminate lyase 2	4(5)	1(8)	3(4)	0(4)	0.031857
ECED1_4912	nanK	N-acetylmannosamine kinase 2	4(5)	1(8)	3(4)	0(4)	0.031857
ECED1_4914		conserved hypothetical protein	4(5)	1(8)	3(4)	0(4)	0.031857
ECED1_4915		putative N-acetylneuraminic acid outer membranechannel protein nanC precursor	4(5)	1(8)	3(4)	0(4)	0.031857
ECED1_4917		putative hydrolase, conserved protein	4(5)	1(8)	3(4)	0(4)	0.031857
ECED1_4919		conserved hypothetical protein	4(5)	1(8)	3(4)	0(4)	0.031857
ECUMN_3378	nanR	Transcriptional regulator	4(5)	1(8)	3(4)	0(4)	0.031857
ECUMN_3383		sialic acid transporter 2 (Sialic acid permease2)	4(5)	1(8)	3(4)	0(4)	0.031857
ECIAI39_0154	fhuA	ferrichrome outer membrane transporter	4(5)	1(8)	4(4)	1(4)	0.031857
E2348_C_0018		predicted protein	4(5)	1(8)	4(4)	1(4)	0.031857
EcE110019_1627		ShiF protein	4(5)	1(8)	3(4)	1(4)	0.031857
EcE110019_0594		leukotoxin translocation ATP-binding proteinLktB	4(5)	1(8)	3(4)	0(4)	0.031857
Z1598		unknown in ISEc8	4(5)	1(8)	3(4)	0(4)	0.031857
c3604		Hypothetical protein	4(5)	1(8)	3(4)	0(4)	0.031857
UTI89_C1528	yciG	hypothetical protein	1(5)	7(8)	0(4)	3(4)	0.031857
ECIAI1_2082	yeeD	conserved hypothetical protein	1(5)	7(8)	0(4)	3(4)	0.031857
ECUMN_3387		conserved hypothetical protein	4(5)	1(8)	3(4)	0(4)	0.031857
EcSMS35_3156		ISEc16 transposase orfA	4(5)	1(8)	4(4)	1(4)	0.031857
ECP_2035		iron-chelating periplasmic-binding protein	4(5)	1(8)	4(4)	1(4)	0.031857
ECS88_2112	yeeE	conserved hypothetical protein; putative innermembrane protein	1(5)	7(8)	0(4)	3(4)	0.031857
ECED1_4916		conserved hypothetical protein; putativeexported protein	4(5)	1(8)	3(4)	0(4)	0.031857
LF82_p009		Uropathogenic specific protein (EC 31211)	4(5)	1(8)	4(4)	1(4)	0.031857
ECUMN_3386		conserved hypothetical protein	4(5)	1(8)	3(4)	0(4)	0.031857
ECUMN_3369		hypothetical protein	4(5)	1(8)	3(4)	0(4)	0.031857
EcoVR50_3555		Hypothetical protein c3606	4(5)	1(8)	3(4)	0(4)	0.031857
EcoVR50_3559		Putative uncharacterized protein	4(5)	1(8)	3(4)	0(4)	0.031857
ECs3038		putative oxidoreductase	2(5)	8(8)	2(4)	4(4)	0.034965
LF82_2828	ydfE	exoO exonuclease VIII, ds DNA exonucleaseencoded by prophage CP-933O	2(5)	8(8)	1(4)	4(4)	0.034965
EcE110019_0595		leukotoxin secretion protein D	3(5)	0(8)	3(4)	0(4)	0.034965
c3572		Hypothetical protein	3(5)	0(8)	3(4)	0(4)	0.034965
ECP_4555		hemolysin A	3(5)	0(8)	3(4)	0(4)	0.034965
EC55989_4880		conserved hypothetical protein	3(5)	0(8)	3(4)	0(4)	0.034965
ECED1_4578		putative permease	3(5)	0(8)	2(4)	0(4)	0.034965
ECED1_4574	ompL	putative outer membrane porin L	3(5)	0(8)	2(4)	0(4)	0.034965
HMPREF0358_2904	yciF	protein of hypothetical function DUF892	2(5)	8(8)	2(4)	4(4)	0.034965
LF82_2576	ybcN	Uncharacterized protein ybcN in lambdoid DLP12prophage regi	3(5)	0(8)	3(4)	0(4)	0.034965
pVR50_0040		IS2 OrfA	3(5)	0(8)	2(4)	0(4)	0.034965
UTI89_C4923		hypothetical protein	3(5)	0(8)	3(4)	0(4)	0.034965
ECP_4594		quaternary ammonium compound-resistance proteinQacE	3(5)	0(8)	2(4)	0(4)	0.034965
UTI89_C4922		hypothetical protein	3(5)	0(8)	3(4)	0(4)	0.034965
ECIAI39_0508		Hypothetical protein	3(5)	0(8)	3(4)	0(4)	0.034965
ECIAI39_4193		putative Prophage integrase (fragment)	3(5)	0(8)	2(4)	0(4)	0.034965
APECO1_379		conserved hypothetical protein	0(5)	5(8)	0(4)	4(4)		0.0285714
APECO1_1040		conserved hypothetical protein	0(5)	5(8)	0(4)	4(4)		0.0285714
EcE110019_5312		conserved hypothetical protein	0(5)	5(8)	0(4)	4(4)		0.0285714
APECO1_376		putative repressor protein encoded withinprophage CP-933O	0(5)	5(8)	0(4)	4(4)		0.0285714
ECS88_1337		conserved hypothetical protein from phageorigin	0(5)	5(8)	0(4)	4(4)		0.0285714
ECDH10B_2524	yfdR	CPS-53 (KpLE1) prophage; conserved protein	1(5)	6(8)	0(4)	4(4)		0.0285714
ECED1_2117		putative phage AdoMet-dependentmethyltransferase	1(5)	5(8)	0(4)	4(4)		0.0285714
APECO1_3872		putative phage repressor	1(5)	5(8)	0(4)	4(4)		0.0285714
